# Supplementary material for: Radical Addition of Dihydroquinoxalin-2-ones to Trifluoromethyl Ketones under Visible-Light Photoredox Catalysis
Source: J Org Chem. 2022 Jul 5;87(14):9343–56. doi: 10.1021/acs.joc.2c01139 (PMC9295130; doi:10.1021/acs.joc.2c01139)
Supplement: Supplementary file 2 — jo2c01139_si_002.zip [file jo2c01139_si_002.zip]

Archive with 6,095 entries (5,444 files):
- FID ARTICLE JOC/Compound 2o/
- FID ARTICLE JOC/Compound 2o/170/
- FID ARTICLE JOC/Compound 2o/170/acqu
- FID ARTICLE JOC/Compound 2o/170/acqus
- FID ARTICLE JOC/Compound 2o/170/audita.txt
- FID ARTICLE JOC/Compound 2o/170/cpdprg2
- FID ARTICLE JOC/Compound 2o/170/fid
- FID ARTICLE JOC/Compound 2o/170/format.temp
- FID ARTICLE JOC/Compound 2o/170/fq1list
- FID ARTICLE JOC/Compound 2o/170/pdata/
- FID ARTICLE JOC/Compound 2o/170/pdata/1/
- FID ARTICLE JOC/Compound 2o/170/pdata/1/1i
- FID ARTICLE JOC/Compound 2o/170/pdata/1/1r
- FID ARTICLE JOC/Compound 2o/170/pdata/1/auditp.txt
- FID ARTICLE JOC/Compound 2o/170/pdata/1/intrng
- FID ARTICLE JOC/Compound 2o/170/pdata/1/outd
- FID ARTICLE JOC/Compound 2o/170/pdata/1/parm.txt
- FID ARTICLE JOC/Compound 2o/170/pdata/1/peaklist.xml
- FID ARTICLE JOC/Compound 2o/170/pdata/1/peakrng
- FID ARTICLE JOC/Compound 2o/170/pdata/1/peaks
- FID ARTICLE JOC/Compound 2o/170/pdata/1/proc
- FID ARTICLE JOC/Compound 2o/170/pdata/1/procs
- FID ARTICLE JOC/Compound 2o/170/pdata/1/title
- FID ARTICLE JOC/Compound 2o/170/precom.output
- FID ARTICLE JOC/Compound 2o/170/prosol_History
- FID ARTICLE JOC/Compound 2o/170/pulseprogram
- FID ARTICLE JOC/Compound 2o/170/scon2
- FID ARTICLE JOC/Compound 2o/170/shimvalues
- FID ARTICLE JOC/Compound 2o/170/specpar
- FID ARTICLE JOC/Compound 2o/170/stanprogram4099
- FID ARTICLE JOC/Compound 2o/170/uxnmr.info
- FID ARTICLE JOC/Compound 2o/170/uxnmr.par
- FID ARTICLE JOC/Compound 2o/170/vtc_pid_settings
- FID ARTICLE JOC/Compound 2o/171/
- FID ARTICLE JOC/Compound 2o/171/acqu
- FID ARTICLE JOC/Compound 2o/171/acqus
- FID ARTICLE JOC/Compound 2o/171/audita.txt
- FID ARTICLE JOC/Compound 2o/171/cpdprg2
- FID ARTICLE JOC/Compound 2o/171/fid
- FID ARTICLE JOC/Compound 2o/171/format.temp
- FID ARTICLE JOC/Compound 2o/171/fq1list
- FID ARTICLE JOC/Compound 2o/171/pdata/
- FID ARTICLE JOC/Compound 2o/171/pdata/1/
- FID ARTICLE JOC/Compound 2o/171/pdata/1/1i
- FID ARTICLE JOC/Compound 2o/171/pdata/1/1r
- FID ARTICLE JOC/Compound 2o/171/pdata/1/auditp.txt
- FID ARTICLE JOC/Compound 2o/171/pdata/1/intrng
- FID ARTICLE JOC/Compound 2o/171/pdata/1/outd
- FID ARTICLE JOC/Compound 2o/171/pdata/1/parm.txt
- FID ARTICLE JOC/Compound 2o/171/pdata/1/peaklist.xml
- FID ARTICLE JOC/Compound 2o/171/pdata/1/peakrng
- FID ARTICLE JOC/Compound 2o/171/pdata/1/peaks
- FID ARTICLE JOC/Compound 2o/171/pdata/1/proc
- FID ARTICLE JOC/Compound 2o/171/pdata/1/procs
- FID ARTICLE JOC/Compound 2o/171/pdata/1/title
- FID ARTICLE JOC/Compound 2o/171/precom.output
- FID ARTICLE JOC/Compound 2o/171/prosol_History
- FID ARTICLE JOC/Compound 2o/171/pulseprogram
- FID ARTICLE JOC/Compound 2o/171/scon2
- FID ARTICLE JOC/Compound 2o/171/shimvalues
- FID ARTICLE JOC/Compound 2o/171/specpar
- FID ARTICLE JOC/Compound 2o/171/spnam5
- FID ARTICLE JOC/Compound 2o/171/stanprogram4099
- FID ARTICLE JOC/Compound 2o/171/uxnmr.info
- FID ARTICLE JOC/Compound 2o/171/uxnmr.par
- FID ARTICLE JOC/Compound 2o/171/vtc_pid_settings
- FID ARTICLE JOC/Compound 2o/50/
- FID ARTICLE JOC/Compound 2o/50/acqu
- FID ARTICLE JOC/Compound 2o/50/acqus
- FID ARTICLE JOC/Compound 2o/50/audita.txt
- FID ARTICLE JOC/Compound 2o/50/fid
- FID ARTICLE JOC/Compound 2o/50/format.temp
- FID ARTICLE JOC/Compound 2o/50/fq1list
- FID ARTICLE JOC/Compound 2o/50/pdata/
- FID ARTICLE JOC/Compound 2o/50/pdata/1/
- FID ARTICLE JOC/Compound 2o/50/pdata/1/1i
- FID ARTICLE JOC/Compound 2o/50/pdata/1/1r
- FID ARTICLE JOC/Compound 2o/50/pdata/1/auditp.txt
- FID ARTICLE JOC/Compound 2o/50/pdata/1/intrng
- FID ARTICLE JOC/Compound 2o/50/pdata/1/outd
- FID ARTICLE JOC/Compound 2o/50/pdata/1/parm.txt
- FID ARTICLE JOC/Compound 2o/50/pdata/1/peaklist.xml
- FID ARTICLE JOC/Compound 2o/50/pdata/1/peakrng
- FID ARTICLE JOC/Compound 2o/50/pdata/1/peaks
- FID ARTICLE JOC/Compound 2o/50/pdata/1/proc
- FID ARTICLE JOC/Compound 2o/50/pdata/1/procs
- FID ARTICLE JOC/Compound 2o/50/pdata/1/title
- FID ARTICLE JOC/Compound 2o/50/precom.output
- FID ARTICLE JOC/Compound 2o/50/prosol_History
- FID ARTICLE JOC/Compound 2o/50/pulseprogram
- FID ARTICLE JOC/Compound 2o/50/scon2
- FID ARTICLE JOC/Compound 2o/50/shimvalues
- FID ARTICLE JOC/Compound 2o/50/specpar
- FID ARTICLE JOC/Compound 2o/50/stanprogram4099
- FID ARTICLE JOC/Compound 2o/50/uxnmr.info
- FID ARTICLE JOC/Compound 2o/50/uxnmr.par
- FID ARTICLE JOC/Compound 2o/50/vtc_pid_settings
- FID ARTICLE JOC/Compound 2o/51/
- FID ARTICLE JOC/Compound 2o/51/acqu
- FID ARTICLE JOC/Compound 2o/51/acqus
- FID ARTICLE JOC/Compound 2o/51/audita.txt
- FID ARTICLE JOC/Compound 2o/51/cpdprg2
- FID ARTICLE JOC/Compound 2o/51/fid
- FID ARTICLE JOC/Compound 2o/51/format.temp
- FID ARTICLE JOC/Compound 2o/51/fq1list
- FID ARTICLE JOC/Compound 2o/51/pdata/
- FID ARTICLE JOC/Compound 2o/51/pdata/1/
- FID ARTICLE JOC/Compound 2o/51/pdata/1/1i
- FID ARTICLE JOC/Compound 2o/51/pdata/1/1r
- FID ARTICLE JOC/Compound 2o/51/pdata/1/auditp.txt
- FID ARTICLE JOC/Compound 2o/51/pdata/1/intrng
- FID ARTICLE JOC/Compound 2o/51/pdata/1/outd
- FID ARTICLE JOC/Compound 2o/51/pdata/1/parm.txt
- FID ARTICLE JOC/Compound 2o/51/pdata/1/peaklist.xml
- FID ARTICLE JOC/Compound 2o/51/pdata/1/peakrng
- FID ARTICLE JOC/Compound 2o/51/pdata/1/peaks
- FID ARTICLE JOC/Compound 2o/51/pdata/1/proc
- FID ARTICLE JOC/Compound 2o/51/pdata/1/procs
- FID ARTICLE JOC/Compound 2o/51/pdata/1/title
- FID ARTICLE JOC/Compound 2o/51/precom.output
- FID ARTICLE JOC/Compound 2o/51/prosol_History
- FID ARTICLE JOC/Compound 2o/51/pulseprogram
- FID ARTICLE JOC/Compound 2o/51/scon2
- FID ARTICLE JOC/Compound 2o/51/shimvalues
- FID ARTICLE JOC/Compound 2o/51/specpar
- FID ARTICLE JOC/Compound 2o/51/stanprogram4099
- FID ARTICLE JOC/Compound 2o/51/uxnmr.info
- FID ARTICLE JOC/Compound 2o/51/uxnmr.par
- FID ARTICLE JOC/Compound 2o/51/vtc_pid_settings
- FID ARTICLE JOC/Compound 3aa/
- FID ARTICLE JOC/Compound 3aa/3aa'/
- FID ARTICLE JOC/Compound 3aa/3aa''/
- FID ARTICLE JOC/Compound 3aa/3aa''/100/
- FID ARTICLE JOC/Compound 3aa/3aa''/100/acqu
- FID ARTICLE JOC/Compound 3aa/3aa''/100/acqus
- FID ARTICLE JOC/Compound 3aa/3aa''/100/audita.txt
- FID ARTICLE JOC/Compound 3aa/3aa''/100/cpdprg2
- FID ARTICLE JOC/Compound 3aa/3aa''/100/fid
- FID ARTICLE JOC/Compound 3aa/3aa''/100/format.temp
- FID ARTICLE JOC/Compound 3aa/3aa''/100/fq1list
- FID ARTICLE JOC/Compound 3aa/3aa''/100/pdata/
- FID ARTICLE JOC/Compound 3aa/3aa''/100/pdata/1/
- FID ARTICLE JOC/Compound 3aa/3aa''/100/pdata/1/1i
- FID ARTICLE JOC/Compound 3aa/3aa''/100/pdata/1/1r
- FID ARTICLE JOC/Compound 3aa/3aa''/100/pdata/1/auditp.txt
- FID ARTICLE JOC/Compound 3aa/3aa''/100/pdata/1/intrng
- FID ARTICLE JOC/Compound 3aa/3aa''/100/pdata/1/outd
- FID ARTICLE JOC/Compound 3aa/3aa''/100/pdata/1/parm.txt
- FID ARTICLE JOC/Compound 3aa/3aa''/100/pdata/1/peaklist.xml
- FID ARTICLE JOC/Compound 3aa/3aa''/100/pdata/1/peakrng
- FID ARTICLE JOC/Compound 3aa/3aa''/100/pdata/1/peaks
- FID ARTICLE JOC/Compound 3aa/3aa''/100/pdata/1/proc
- FID ARTICLE JOC/Compound 3aa/3aa''/100/pdata/1/procs
- FID ARTICLE JOC/Compound 3aa/3aa''/100/pdata/1/title
- FID ARTICLE JOC/Compound 3aa/3aa''/100/precom.output
- FID ARTICLE JOC/Compound 3aa/3aa''/100/prosol_History
- FID ARTICLE JOC/Compound 3aa/3aa''/100/pulseprogram
- FID ARTICLE JOC/Compound 3aa/3aa''/100/scon2
- FID ARTICLE JOC/Compound 3aa/3aa''/100/shimvalues
- FID ARTICLE JOC/Compound 3aa/3aa''/100/specpar
- FID ARTICLE JOC/Compound 3aa/3aa''/100/stanprogram4486
- FID ARTICLE JOC/Compound 3aa/3aa''/100/uxnmr.info
- FID ARTICLE JOC/Compound 3aa/3aa''/100/uxnmr.par
- FID ARTICLE JOC/Compound 3aa/3aa''/100/vtc_pid_settings
- FID ARTICLE JOC/Compound 3aa/3aa''/101/
- FID ARTICLE JOC/Compound 3aa/3aa''/101/acqu
- FID ARTICLE JOC/Compound 3aa/3aa''/101/acqus
- FID ARTICLE JOC/Compound 3aa/3aa''/101/audita.txt
- FID ARTICLE JOC/Compound 3aa/3aa''/101/cpdprg2
- FID ARTICLE JOC/Compound 3aa/3aa''/101/fid
- FID ARTICLE JOC/Compound 3aa/3aa''/101/format.temp
- FID ARTICLE JOC/Compound 3aa/3aa''/101/fq1list
- FID ARTICLE JOC/Compound 3aa/3aa''/101/pdata/
- FID ARTICLE JOC/Compound 3aa/3aa''/101/pdata/1/
- FID ARTICLE JOC/Compound 3aa/3aa''/101/pdata/1/1i
- FID ARTICLE JOC/Compound 3aa/3aa''/101/pdata/1/1r
- FID ARTICLE JOC/Compound 3aa/3aa''/101/pdata/1/auditp.txt
- FID ARTICLE JOC/Compound 3aa/3aa''/101/pdata/1/intrng
- FID ARTICLE JOC/Compound 3aa/3aa''/101/pdata/1/outd
- FID ARTICLE JOC/Compound 3aa/3aa''/101/pdata/1/parm.txt
- FID ARTICLE JOC/Compound 3aa/3aa''/101/pdata/1/peaklist.xml
- FID ARTICLE JOC/Compound 3aa/3aa''/101/pdata/1/peakrng
- FID ARTICLE JOC/Compound 3aa/3aa''/101/pdata/1/peaks
- FID ARTICLE JOC/Compound 3aa/3aa''/101/pdata/1/proc
- FID ARTICLE JOC/Compound 3aa/3aa''/101/pdata/1/procs
- FID ARTICLE JOC/Compound 3aa/3aa''/101/pdata/1/title
- FID ARTICLE JOC/Compound 3aa/3aa''/101/precom.output
- FID ARTICLE JOC/Compound 3aa/3aa''/101/prosol_History
- FID ARTICLE JOC/Compound 3aa/3aa''/101/pulseprogram
- FID ARTICLE JOC/Compound 3aa/3aa''/101/scon2
- FID ARTICLE JOC/Compound 3aa/3aa''/101/shimvalues
- FID ARTICLE JOC/Compound 3aa/3aa''/101/specpar
- FID ARTICLE JOC/Compound 3aa/3aa''/101/spnam5
- FID ARTICLE JOC/Compound 3aa/3aa''/101/stanprogram4486
- FID ARTICLE JOC/Compound 3aa/3aa''/101/uxnmr.info
- FID ARTICLE JOC/Compound 3aa/3aa''/101/uxnmr.par
- FID ARTICLE JOC/Compound 3aa/3aa''/101/vtc_pid_settings
- FID ARTICLE JOC/Compound 3aa/3aa'/110/
- FID ARTICLE JOC/Compound 3aa/3aa'/110/acqu
- FID ARTICLE JOC/Compound 3aa/3aa'/110/acqus
- FID ARTICLE JOC/Compound 3aa/3aa'/110/audita.txt
- FID ARTICLE JOC/Compound 3aa/3aa'/110/cpdprg2
- FID ARTICLE JOC/Compound 3aa/3aa'/110/fid
- FID ARTICLE JOC/Compound 3aa/3aa'/110/format.temp
- FID ARTICLE JOC/Compound 3aa/3aa'/110/fq1list
- FID ARTICLE JOC/Compound 3aa/3aa'/110/pdata/
- FID ARTICLE JOC/Compound 3aa/3aa'/110/pdata/1/
- FID ARTICLE JOC/Compound 3aa/3aa'/110/pdata/1/1i
- FID ARTICLE JOC/Compound 3aa/3aa'/110/pdata/1/1r
- FID ARTICLE JOC/Compound 3aa/3aa'/110/pdata/1/auditp.txt
- FID ARTICLE JOC/Compound 3aa/3aa'/110/pdata/1/intrng
- FID ARTICLE JOC/Compound 3aa/3aa'/110/pdata/1/outd
- FID ARTICLE JOC/Compound 3aa/3aa'/110/pdata/1/parm.txt
- FID ARTICLE JOC/Compound 3aa/3aa'/110/pdata/1/peaklist.xml
- FID ARTICLE JOC/Compound 3aa/3aa'/110/pdata/1/peakrng
- FID ARTICLE JOC/Compound 3aa/3aa'/110/pdata/1/peaks
- FID ARTICLE JOC/Compound 3aa/3aa'/110/pdata/1/proc
- FID ARTICLE JOC/Compound 3aa/3aa'/110/pdata/1/procs
- FID ARTICLE JOC/Compound 3aa/3aa'/110/pdata/1/title
- FID ARTICLE JOC/Compound 3aa/3aa'/110/precom.output
- FID ARTICLE JOC/Compound 3aa/3aa'/110/prosol_History
- FID ARTICLE JOC/Compound 3aa/3aa'/110/pulseprogram
- FID ARTICLE JOC/Compound 3aa/3aa'/110/scon2
- FID ARTICLE JOC/Compound 3aa/3aa'/110/shimvalues
- FID ARTICLE JOC/Compound 3aa/3aa'/110/specpar
- FID ARTICLE JOC/Compound 3aa/3aa'/110/stanprogram4486
- FID ARTICLE JOC/Compound 3aa/3aa'/110/uxnmr.info
- FID ARTICLE JOC/Compound 3aa/3aa'/110/uxnmr.par
- FID ARTICLE JOC/Compound 3aa/3aa'/110/vtc_pid_settings
- FID ARTICLE JOC/Compound 3aa/3aa'/111/
- FID ARTICLE JOC/Compound 3aa/3aa'/111/acqu
- FID ARTICLE JOC/Compound 3aa/3aa'/111/acqus
- FID ARTICLE JOC/Compound 3aa/3aa'/111/audita.txt
- FID ARTICLE JOC/Compound 3aa/3aa'/111/cpdprg2
- FID ARTICLE JOC/Compound 3aa/3aa'/111/fid
- FID ARTICLE JOC/Compound 3aa/3aa'/111/format.temp
- FID ARTICLE JOC/Compound 3aa/3aa'/111/fq1list
- FID ARTICLE JOC/Compound 3aa/3aa'/111/pdata/
- FID ARTICLE JOC/Compound 3aa/3aa'/111/pdata/1/
- FID ARTICLE JOC/Compound 3aa/3aa'/111/pdata/1/1i
- FID ARTICLE JOC/Compound 3aa/3aa'/111/pdata/1/1r
- FID ARTICLE JOC/Compound 3aa/3aa'/111/pdata/1/auditp.txt
- FID ARTICLE JOC/Compound 3aa/3aa'/111/pdata/1/intrng
- FID ARTICLE JOC/Compound 3aa/3aa'/111/pdata/1/outd
- FID ARTICLE JOC/Compound 3aa/3aa'/111/pdata/1/parm.txt
- FID ARTICLE JOC/Compound 3aa/3aa'/111/pdata/1/peaklist.xml
- FID ARTICLE JOC/Compound 3aa/3aa'/111/pdata/1/peakrng
- FID ARTICLE JOC/Compound 3aa/3aa'/111/pdata/1/peaks
- FID ARTICLE JOC/Compound 3aa/3aa'/111/pdata/1/proc
- FID ARTICLE JOC/Compound 3aa/3aa'/111/pdata/1/procs
- FID ARTICLE JOC/Compound 3aa/3aa'/111/pdata/1/title
- FID ARTICLE JOC/Compound 3aa/3aa'/111/precom.output
- FID ARTICLE JOC/Compound 3aa/3aa'/111/prosol_History
- FID ARTICLE JOC/Compound 3aa/3aa'/111/pulseprogram
- FID ARTICLE JOC/Compound 3aa/3aa'/111/scon2
- FID ARTICLE JOC/Compound 3aa/3aa'/111/shimvalues
- FID ARTICLE JOC/Compound 3aa/3aa'/111/specpar
- FID ARTICLE JOC/Compound 3aa/3aa'/111/spnam5
- FID ARTICLE JOC/Compound 3aa/3aa'/111/stanprogram4486
- FID ARTICLE JOC/Compound 3aa/3aa'/111/uxnmr.info
- FID ARTICLE JOC/Compound 3aa/3aa'/111/uxnmr.par
- FID ARTICLE JOC/Compound 3aa/3aa'/111/vtc_pid_settings
- FID ARTICLE JOC/Compound 3aa/3aa''/60/
- FID ARTICLE JOC/Compound 3aa/3aa''/60/acqu
- FID ARTICLE JOC/Compound 3aa/3aa''/60/acqus
- FID ARTICLE JOC/Compound 3aa/3aa''/60/audita.txt
- FID ARTICLE JOC/Compound 3aa/3aa''/60/fid
- FID ARTICLE JOC/Compound 3aa/3aa''/60/format.temp
- FID ARTICLE JOC/Compound 3aa/3aa''/60/fq1list
- FID ARTICLE JOC/Compound 3aa/3aa''/60/pdata/
- FID ARTICLE JOC/Compound 3aa/3aa''/60/pdata/1/
- FID ARTICLE JOC/Compound 3aa/3aa''/60/pdata/1/1i
- FID ARTICLE JOC/Compound 3aa/3aa''/60/pdata/1/1r
- FID ARTICLE JOC/Compound 3aa/3aa''/60/pdata/1/auditp.txt
- FID ARTICLE JOC/Compound 3aa/3aa''/60/pdata/1/intrng
- FID ARTICLE JOC/Compound 3aa/3aa''/60/pdata/1/outd
- FID ARTICLE JOC/Compound 3aa/3aa''/60/pdata/1/parm.txt
- FID ARTICLE JOC/Compound 3aa/3aa''/60/pdata/1/peaklist.xml
- FID ARTICLE JOC/Compound 3aa/3aa''/60/pdata/1/peakrng
- FID ARTICLE JOC/Compound 3aa/3aa''/60/pdata/1/peaks
- FID ARTICLE JOC/Compound 3aa/3aa''/60/pdata/1/proc
- FID ARTICLE JOC/Compound 3aa/3aa''/60/pdata/1/procs
- FID ARTICLE JOC/Compound 3aa/3aa''/60/pdata/1/title
- FID ARTICLE JOC/Compound 3aa/3aa''/60/precom.output
- FID ARTICLE JOC/Compound 3aa/3aa''/60/prosol_History
- FID ARTICLE JOC/Compound 3aa/3aa''/60/pulseprogram
- FID ARTICLE JOC/Compound 3aa/3aa''/60/scon2
- FID ARTICLE JOC/Compound 3aa/3aa''/60/shimvalues
- FID ARTICLE JOC/Compound 3aa/3aa''/60/specpar
- FID ARTICLE JOC/Compound 3aa/3aa''/60/stanprogram4486
- FID ARTICLE JOC/Compound 3aa/3aa''/60/uxnmr.info
- FID ARTICLE JOC/Compound 3aa/3aa''/60/uxnmr.par
- FID ARTICLE JOC/Compound 3aa/3aa''/60/vtc_pid_settings
- FID ARTICLE JOC/Compound 3aa/3aa''/61/
- FID ARTICLE JOC/Compound 3aa/3aa''/61/acqu
- FID ARTICLE JOC/Compound 3aa/3aa''/61/acqus
- FID ARTICLE JOC/Compound 3aa/3aa''/61/audita.txt
- FID ARTICLE JOC/Compound 3aa/3aa''/61/cpdprg2
- FID ARTICLE JOC/Compound 3aa/3aa''/61/fid
- FID ARTICLE JOC/Compound 3aa/3aa''/61/format.temp
[truncated: 5,795 more entries]
