# Supplementary material for: Radical Addition of Dihydroquinoxalin-2-ones to Trifluoromethyl Ketones under Visible-Light Photoredox Catalysis
Source: J Org Chem. 2022 Jul 5;87(14):9343–56. doi: 10.1021/acs.joc.2c01139 (PMC9295130; doi:10.1021/acs.joc.2c01139)
Supplement: Supplementary file 2 — jo2c01139_si_002.zip [file jo2c01139_si_002.zip › FID ARTICLE JOC/Compound 2o/170/audita.txt]

##TITLE= Audit trail, TopSpin 3.5 pl 7
##JCAMPDX= 5.01
##ORIGIN= Bruker BioSpin GmbH
##OWNER= dpx3
$$ /opt/data3/JRPE/Apr29-2022/170/audita.txt
##AUDIT TRAIL=  $$ (NUMBER, WHEN, WHO, WHERE, PROCESS, VERSION, WHAT)
(   1,<2022-05-02 03:03:04.352 +0200>,<dpx3>,<sc300>,<go4>,<TopSpin 3.5.7>,
      <created by zg
	started at 2022-05-02 02:05:15.242 +0200,
	POWCHK enabled, PULCHK disabled,
       configuration hash MD5:
       B1 4F F0 AF 75 94 EF 64 32 01 5D EA 5F EB 71 EE
       data hash MD5: 64K
       18 65 94 35 A4 2A 25 C8 BA 92 F8 58 06 EB CC 20>)
(   2,<2022-05-02 03:03:04.385 +0200>,<dpx3>,<sc300>,<audit>,<TopSpin 3.5.7>,
      <user comment:
       ICON-NMR User ID: JRPE
       data hash MD5: 64K
       18 65 94 35 A4 2A 25 C8 BA 92 F8 58 06 EB CC 20>)
(   3,<2022-05-02 03:03:06.660 +0200>,<dpx3>,<sc300>,<dirdata>,<TopSpin 3.5.7>,
      <wrpa from 1 170 "Apr29-2022" "/opt/JRPE"
       data hash MD5: 64K
       18 65 94 35 A4 2A 25 C8 BA 92 F8 58 06 EB CC 20>)
##END=

$$ hash MD5
$$ EF 05 68 04 BD C9 ED B4 A5 BF 8E 28 03 C2 A9 27
