# Supplementary material for: Radical Addition of Dihydroquinoxalin-2-ones to Trifluoromethyl Ketones under Visible-Light Photoredox Catalysis
Source: J Org Chem. 2022 Jul 5;87(14):9343–56. doi: 10.1021/acs.joc.2c01139 (PMC9295130; doi:10.1021/acs.joc.2c01139)
Supplement: Supplementary file 2 — jo2c01139_si_002.zip [file jo2c01139_si_002.zip › FID ARTICLE JOC/Compound 2o/170/pdata/1/auditp.txt]

##TITLE= Audit trail, TopSpin 3.5 pl 7
##JCAMPDX= 5.01
##ORIGIN= Bruker BioSpin GmbH
##OWNER= dpx3
$$ /opt/data3/JRPE/Apr29-2022/170/pdata/1/auditp.txt
##AUDIT TRAIL=  $$ (NUMBER, WHEN, WHO, WHERE, PROCESS, VERSION, WHAT)
(   1,<2022-05-02 03:03:04.352 +0200>,<dpx3>,<sc300>,<go4>,<TopSpin 3.5.7>,
      <created by zg
	started at 2022-05-02 02:05:15.242 +0200,
	POWCHK enabled, PULCHK disabled,
       configuration hash MD5:
       B1 4F F0 AF 75 94 EF 64 32 01 5D EA 5F EB 71 EE
       data hash MD5: 64K
       18 65 94 35 A4 2A 25 C8 BA 92 F8 58 06 EB CC 20>)
(   2,<2022-05-02 03:03:04.385 +0200>,<dpx3>,<sc300>,<audit>,<TopSpin 3.5.7>,
      <user comment:
       ICON-NMR User ID: JRPE
       data hash MD5: 64K
       18 65 94 35 A4 2A 25 C8 BA 92 F8 58 06 EB CC 20>)
(   3,<2022-05-02 03:03:04.685 +0200>,<dpx3>,<sc300>,<proc1d>,<TopSpin 3.5.7>,
      <Start of raw data processing
       ef LB = 1 FT_mod = 6 PKNL = 1 SI = 32K 
       data hash MD5: 32K
       38 5F 5F 92 9E 0B 10 ED DE 61 A7 43 B1 E4 2F 50>)
(   4,<2022-05-02 03:03:04.896 +0200>,<dpx3>,<sc300>,<proc1d>,<TopSpin 3.5.7>,
      <apk 
       data hash MD5: 32K
       BD C1 4A 91 56 F9 DF 5B 62 21 21 15 C9 F6 CD 37>)
(   5,<2022-05-02 03:03:04.921 +0200>,<dpx3>,<sc300>,<proc1d>,<TopSpin 3.5.7>,
      <abs ABSG = 5 
       data hash MD5: 32K
       C3 71 85 4C ED B3 1F BB CF 84 46 25 AC 6B B2 C9>)
(   6,<2022-05-02 03:03:07.375 +0200>,<dpx3>,<sc300>,<dirdata>,<TopSpin 3.5.7>,
      <wrpa from 1 170 "Apr29-2022" "/opt/JRPE"
       data hash MD5: 32K
       C3 71 85 4C ED B3 1F BB CF 84 46 25 AC 6B B2 C9>)
##END=

$$ hash MD5
$$ CF 6F 0B E8 1A 09 AF 11 8F 48 E6 08 56 D3 BF DA
