# Supplementary material for: Radical Addition of Dihydroquinoxalin-2-ones to Trifluoromethyl Ketones under Visible-Light Photoredox Catalysis
Source: J Org Chem. 2022 Jul 5;87(14):9343–56. doi: 10.1021/acs.joc.2c01139 (PMC9295130; doi:10.1021/acs.joc.2c01139)
Supplement: Supplementary file 2 — jo2c01139_si_002.zip [file jo2c01139_si_002.zip › FID ARTICLE JOC/Compound 2o/170/pdata/1/intrng]

P 0
168.619907   167.594308
156.349346   155.975735
139.639407   139.309750
136.679821   136.328187
133.852098   133.405229
132.225790   131.691014
131.529848   130.621460
130.474946   130.042730
129.463999   128.819336
127.647223   127.141749
122.614462   121.991777
115.310731   114.878514
112.036140   111.545317
111.435432   111.105775
101.428515   100.996298
77.810433   76.323314
55.979823   55.525630
30.859971   30.266589
13.629906   13.205015
