# Supplementary material for: Radical Addition of Dihydroquinoxalin-2-ones to Trifluoromethyl Ketones under Visible-Light Photoredox Catalysis
Source: J Org Chem. 2022 Jul 5;87(14):9343–56. doi: 10.1021/acs.joc.2c01139 (PMC9295130; doi:10.1021/acs.joc.2c01139)
Supplement: Supplementary file 2 — jo2c01139_si_002.zip [file jo2c01139_si_002.zip › FID ARTICLE JOC/Compound 2o/170/pdata/1/peaklist.xml]

<?xml version="1.0" encoding="UTF-8"?>
<PeakList>
  <PeakList1D>
    <PeakList1DHeader creator="dpx3" date="2022-05-02T03:03:04.930+02:00" expNo="170" name="Apr29-2022" owner="" procNo="1" source="/opt/JRPE">
      <PeakPickDetails>F1=220.024399ppm, F2=-20.024395ppm, MI=0.00cm, MAXI=10000.00cm, PC=1.400
      </PeakPickDetails>
    </PeakList1DHeader>
    <Peak1D F1="180.006424" intensity="2.419530e-01" type="0"/>
    <Peak1D F1="179.537979" intensity="7.295544e-01" type="0"/>
    <Peak1D F1="179.070267" intensity="7.235386e-01" type="0"/>
    <Peak1D F1="178.601654" intensity="3.476432e-01" type="0"/>
    <Peak1D F1="168.372681" intensity="5.475963e+00" type="0"/>
    <Peak1D F1="168.298874" intensity="3.337519e+00" type="0"/>
    <Peak1D F1="156.191971" intensity="6.599920e+00" type="0"/>
    <Peak1D F1="139.503601" intensity="4.510970e+00" type="0"/>
    <Peak1D F1="136.490463" intensity="4.215493e+00" type="0"/>
    <Peak1D F1="133.699814" intensity="4.409881e+00" type="0"/>
    <Peak1D F1="131.963623" intensity="6.190279e+00" type="0"/>
    <Peak1D F1="131.935242" intensity="6.282612e+00" type="0"/>
    <Peak1D F1="131.908157" intensity="2.667050e+00" type="0"/>
    <Peak1D F1="131.235840" intensity="1.404694e+01" type="0"/>
    <Peak1D F1="130.873703" intensity="4.328396e+00" type="0"/>
    <Peak1D F1="130.323624" intensity="4.347451e+00" type="0"/>
    <Peak1D F1="129.211090" intensity="1.500000e+01" type="0"/>
    <Peak1D F1="127.446892" intensity="3.180092e+00" type="0"/>
    <Peak1D F1="122.308754" intensity="1.251410e+01" type="0"/>
    <Peak1D F1="118.518135" intensity="8.857738e-01" type="0"/>
    <Peak1D F1="115.105598" intensity="6.200703e+00" type="0"/>
    <Peak1D F1="114.661316" intensity="9.487349e-01" type="0"/>
    <Peak1D F1="111.768486" intensity="6.852461e+00" type="0"/>
    <Peak1D F1="111.276573" intensity="5.309250e+00" type="0"/>
    <Peak1D F1="110.801331" intensity="3.607482e-01" type="0"/>
    <Peak1D F1="101.220108" intensity="6.388981e+00" type="0"/>
    <Peak1D F1="77.485939" intensity="1.364785e+01" type="0"/>
    <Peak1D F1="77.263794" intensity="5.325004e-01" type="0"/>
    <Peak1D F1="77.062393" intensity="1.386763e+01" type="0"/>
    <Peak1D F1="76.638962" intensity="1.365393e+01" type="0"/>
    <Peak1D F1="55.756275" intensity="8.558330e+00" type="0"/>
    <Peak1D F1="53.461254" intensity="2.659959e-01" type="0"/>
    <Peak1D F1="30.579191" intensity="5.876383e+00" type="0"/>
    <Peak1D F1="13.410221" intensity="7.717979e+00" type="0"/>
  </PeakList1D>
</PeakList>
