# Supplementary material for: Radical Addition of Dihydroquinoxalin-2-ones to Trifluoromethyl Ketones under Visible-Light Photoredox Catalysis
Source: J Org Chem. 2022 Jul 5;87(14):9343–56. doi: 10.1021/acs.joc.2c01139 (PMC9295130; doi:10.1021/acs.joc.2c01139)
Supplement: Supplementary file 2 — jo2c01139_si_002.zip [file jo2c01139_si_002.zip › FID ARTICLE JOC/Compound 2o/170/scon2]

##TITLE= Parameter file, TopSpin 3.5 pl 7
##JCAMPDX= 5.0
##DATATYPE= Parameter Values
##NPOINTS= 1	$$ modification sequence number
##ORIGIN= Bruker BioSpin GmbH
##OWNER= dpx3
$$ 2022-05-02 02:05:15.216 +0200  dpx3@sc300
$$ /opt/JRPE/Apr29-2022/170/scon2
$$ process /opt/topspin3.5pl7/prog/mod/go4
##$BLKTR= (0..19)
3 3 3 3 3 3 3 3 3 3 3 3 3 3 3 3 3 3 3 3
##$DE1= 4.5
##$DEADC= 0.5
##$DEPA= 4.5
##$DERX= 1.5
##$FILCOR= 0
##$GRADCHAN= 0
##$GRADPRE= (0..1)
10 10
##$HD_BLKTR= (0..19)
1 1 1 1 1 1 1 1 1 1 1 1 1 1 1 1 1 1 1 1
##$HD_DE1= 5
##$HD_DEADC= 0
##$HD_DEPA= 2.5
##$HD_DERX= 0
##END=
