# Supplementary material for: Radical Addition of Dihydroquinoxalin-2-ones to Trifluoromethyl Ketones under Visible-Light Photoredox Catalysis
Source: J Org Chem. 2022 Jul 5;87(14):9343–56. doi: 10.1021/acs.joc.2c01139 (PMC9295130; doi:10.1021/acs.joc.2c01139)
Supplement: Supplementary file 2 — jo2c01139_si_002.zip [file jo2c01139_si_002.zip › FID ARTICLE JOC/Compound 2o/171/pdata/1/auditp.txt]

##TITLE= Audit trail, TopSpin 3.5 pl 7
##JCAMPDX= 5.01
##ORIGIN= Bruker BioSpin GmbH
##OWNER= dpx3
$$ /opt/data3/JRPE/Apr29-2022/171/pdata/1/auditp.txt
##AUDIT TRAIL=  $$ (NUMBER, WHEN, WHO, WHERE, PROCESS, VERSION, WHAT)
(   1,<2022-05-02 03:22:50.629 +0200>,<dpx3>,<sc300>,<go4>,<TopSpin 3.5.7>,
      <created by zg
	started at 2022-05-02 03:04:03.610 +0200,
	POWCHK enabled, PULCHK disabled,
       configuration hash MD5:
       B1 4F F0 AF 75 94 EF 64 32 01 5D EA 5F EB 71 EE
       data hash MD5: 64K
       94 8A B5 16 36 5D 64 61 B2 A0 05 0C 11 16 DE 77>)
(   2,<2022-05-02 03:22:50.658 +0200>,<dpx3>,<sc300>,<audit>,<TopSpin 3.5.7>,
      <user comment:
       ICON-NMR User ID: JRPE
       data hash MD5: 64K
       94 8A B5 16 36 5D 64 61 B2 A0 05 0C 11 16 DE 77>)
(   3,<2022-05-02 03:22:54.187 +0200>,<dpx3>,<sc300>,<proc1d>,<TopSpin 3.5.7>,
      <Start of raw data processing
       ef LB = 1 FT_mod = 6 PKNL = 1 SI = 32K 
       data hash MD5: 32K
       54 75 08 68 43 7C 65 EF 73 4D 7F AD 38 B5 BC 6B>)
(   4,<2022-05-02 03:22:54.369 +0200>,<dpx3>,<sc300>,<proc1d>,<TopSpin 3.5.7>,
      <apk 
       data hash MD5: 32K
       92 16 09 78 33 D4 BA 52 B2 B4 0C 28 A4 5E 2F B0>)
(   5,<2022-05-02 03:22:54.395 +0200>,<dpx3>,<sc300>,<proc1d>,<TopSpin 3.5.7>,
      <abs ABSG = 5 
       data hash MD5: 32K
       D2 DF 77 5D 77 36 1A 61 39 AA FA 15 21 53 56 03>)
(   6,<2022-05-02 03:22:56.197 +0200>,<dpx3>,<sc300>,<dirdata>,<TopSpin 3.5.7>,
      <wrpa from 1 171 "Apr29-2022" "/opt/JRPE"
       data hash MD5: 32K
       D2 DF 77 5D 77 36 1A 61 39 AA FA 15 21 53 56 03>)
##END=

$$ hash MD5
$$ A0 4D 78 A7 D8 B5 2F 5D 81 54 81 1E 81 E7 21 C6
