# Supplementary material for: Radical Addition of Dihydroquinoxalin-2-ones to Trifluoromethyl Ketones under Visible-Light Photoredox Catalysis
Source: J Org Chem. 2022 Jul 5;87(14):9343–56. doi: 10.1021/acs.joc.2c01139 (PMC9295130; doi:10.1021/acs.joc.2c01139)
Supplement: Supplementary file 2 — jo2c01139_si_002.zip [file jo2c01139_si_002.zip › FID ARTICLE JOC/Compound 2o/171/pdata/1/intrng]

P 0
134.757256   133.580259
132.188374   131.695110
131.607201   131.045564
130.039500   129.009017
122.523324   122.093549
115.300176   114.899704
111.984072   111.554297
101.527845   101.010162
81.958438   81.372381
77.924414   77.523942
73.069912   71.883147
60.352483   59.717589
55.937523   55.160998
21.516464   20.881570
13.624235   13.189576
