# Supplementary material for: Radical Addition of Dihydroquinoxalin-2-ones to Trifluoromethyl Ketones under Visible-Light Photoredox Catalysis
Source: J Org Chem. 2022 Jul 5;87(14):9343–56. doi: 10.1021/acs.joc.2c01139 (PMC9295130; doi:10.1021/acs.joc.2c01139)
Supplement: Supplementary file 2 — jo2c01139_si_002.zip [file jo2c01139_si_002.zip › FID ARTICLE JOC/Compound 2o/171/pdata/1/peaklist.xml]

<?xml version="1.0" encoding="UTF-8"?>
<PeakList>
  <PeakList1D>
    <PeakList1DHeader creator="dpx3" date="2022-05-02T03:22:54.408+02:00" expNo="171" name="Apr29-2022" owner="" procNo="1" source="/opt/JRPE">
      <PeakPickDetails>F1=160.016296ppm, F2=-0.016233ppm, MI=0.00cm, MAXI=10000.00cm, PC=1.400
      </PeakPickDetails>
    </PeakList1DHeader>
    <Peak1D F1="131.964813" intensity="6.025132e+00" type="0"/>
    <Peak1D F1="131.936188" intensity="6.032610e+00" type="0"/>
    <Peak1D F1="131.907959" intensity="2.564460e+00" type="0"/>
    <Peak1D F1="131.237946" intensity="1.500000e+01" type="0"/>
    <Peak1D F1="129.212296" intensity="1.466435e+01" type="0"/>
    <Peak1D F1="122.310242" intensity="1.130879e+01" type="0"/>
    <Peak1D F1="115.107124" intensity="7.219598e+00" type="0"/>
    <Peak1D F1="111.769859" intensity="7.315044e+00" type="0"/>
    <Peak1D F1="101.221664" intensity="7.440426e+00" type="0"/>
    <Peak1D F1="55.757366" intensity="1.157141e+01" type="0"/>
    <Peak1D F1="30.580673" intensity="-8.742479e+00" type="0"/>
    <Peak1D F1="13.411474" intensity="1.057784e+01" type="0"/>
  </PeakList1D>
</PeakList>
