# Supplementary material for: Radical Addition of Dihydroquinoxalin-2-ones to Trifluoromethyl Ketones under Visible-Light Photoredox Catalysis
Source: J Org Chem. 2022 Jul 5;87(14):9343–56. doi: 10.1021/acs.joc.2c01139 (PMC9295130; doi:10.1021/acs.joc.2c01139)
Supplement: Supplementary file 2 — jo2c01139_si_002.zip [file jo2c01139_si_002.zip › FID ARTICLE JOC/Compound 2o/50/pdata/1/auditp.txt]

##TITLE= Audit trail, TopSpin 3.5 pl 7
##JCAMPDX= 5.01
##ORIGIN= Bruker BioSpin GmbH
##OWNER= dpx3
$$ /opt/data3/JRPE/Apr29-2022/50/pdata/1/auditp.txt
##AUDIT TRAIL=  $$ (NUMBER, WHEN, WHO, WHERE, PROCESS, VERSION, WHAT)
(   1,<2022-04-29 12:42:55.296 +0200>,<dpx3>,<sc300>,<go4>,<TopSpin 3.5.7>,
      <created by zg
	started at 2022-04-29 12:40:56.301 +0200,
	POWCHK enabled, PULCHK disabled,
       configuration hash MD5:
       B1 4F F0 AF 75 94 EF 64 32 01 5D EA 5F EB 71 EE
       data hash MD5: 64K
       48 4F 99 04 6E 03 41 0C E9 AE C2 D8 F6 EE 3C E0>)
(   2,<2022-04-29 12:42:55.583 +0200>,<dpx3>,<sc300>,<audit>,<TopSpin 3.5.7>,
      <user comment:
       ICON-NMR User ID: JRPE
       data hash MD5: 64K
       48 4F 99 04 6E 03 41 0C E9 AE C2 D8 F6 EE 3C E0>)
(   3,<2022-04-29 12:42:55.853 +0200>,<dpx3>,<sc300>,<proc1d>,<TopSpin 3.5.7>,
      <Start of raw data processing
       ef LB = 0.3 FT_mod = 6 PKNL = 1 SI = 64K 
       data hash MD5: 64K
       31 44 17 91 4B 56 F9 20 CF AC 63 0C 75 0B 51 E6>)
(   4,<2022-04-29 12:42:56.069 +0200>,<dpx3>,<sc300>,<proc1d>,<TopSpin 3.5.7>,
      <apk 
       data hash MD5: 64K
       CC C5 5B 97 8D D5 08 3E 52 9A 15 B1 06 B4 0A D8>)
(   5,<2022-04-29 12:42:56.098 +0200>,<dpx3>,<sc300>,<proc1d>,<TopSpin 3.5.7>,
      <abs ABSG = 5 
       data hash MD5: 64K
       B4 89 DE 8C 18 43 D8 A9 E6 12 58 6A C3 BD 9A 08>)
(   6,<2022-04-29 12:42:58.408 +0200>,<dpx3>,<sc300>,<dirdata>,<TopSpin 3.5.7>,
      <wrpa from 1 50 "Apr29-2022" "/opt/JRPE"
       data hash MD5: 64K
       B4 89 DE 8C 18 43 D8 A9 E6 12 58 6A C3 BD 9A 08>)
##END=

$$ hash MD5
$$ 5C 1A D4 3B A1 C8 D7 27 D1 E3 20 EA B7 E6 BB 5E
