# Supplementary material for: Radical Addition of Dihydroquinoxalin-2-ones to Trifluoromethyl Ketones under Visible-Light Photoredox Catalysis
Source: J Org Chem. 2022 Jul 5;87(14):9343–56. doi: 10.1021/acs.joc.2c01139 (PMC9295130; doi:10.1021/acs.joc.2c01139)
Supplement: Supplementary file 2 — jo2c01139_si_002.zip [file jo2c01139_si_002.zip › FID ARTICLE JOC/Compound 2o/50/pdata/1/peaklist.xml]

<?xml version="1.0" encoding="UTF-8"?>
<PeakList>
  <PeakList1D>
    <PeakList1DHeader creator="dpx3" date="2022-04-29T12:42:56.105+02:00" expNo="50" name="Apr29-2022" owner="" procNo="1" source="/opt/JRPE">
      <PeakPickDetails>F1=16.075871ppm, F2=-3.947502ppm, MI=0.00cm, MAXI=10000.00cm, PC=1.000
      </PeakPickDetails>
    </PeakList1DHeader>
    <Peak1D F1="8.299314" intensity="6.875333e-03" type="0"/>
    <Peak1D F1="8.269445" intensity="7.554265e-03" type="0"/>
    <Peak1D F1="8.266311" intensity="7.346432e-03" type="0"/>
    <Peak1D F1="8.156138" intensity="2.479507e-03" type="0"/>
    <Peak1D F1="8.129103" intensity="2.526659e-03" type="0"/>
    <Peak1D F1="8.025919" intensity="1.496591e+00" type="0"/>
    <Peak1D F1="8.022951" intensity="1.680889e+00" type="0"/>
    <Peak1D F1="7.996206" intensity="1.799577e+00" type="0"/>
    <Peak1D F1="7.993281" intensity="1.613327e+00" type="0"/>
    <Peak1D F1="7.909126" intensity="2.580670e-03" type="0"/>
    <Peak1D F1="7.885296" intensity="9.007653e-03" type="0"/>
    <Peak1D F1="7.877424" intensity="1.028581e-02" type="0"/>
    <Peak1D F1="7.862008" intensity="7.973307e-03" type="0"/>
    <Peak1D F1="7.855110" intensity="1.021752e-02" type="0"/>
    <Peak1D F1="7.848228" intensity="9.685361e-03" type="0"/>
    <Peak1D F1="7.746098" intensity="8.210938e-03" type="0"/>
    <Peak1D F1="7.735250" intensity="4.204514e-03" type="0"/>
    <Peak1D F1="7.713390" intensity="9.747297e-03" type="0"/>
    <Peak1D F1="7.686930" intensity="8.899806e-03" type="0"/>
    <Peak1D F1="7.679661" intensity="6.975148e-03" type="0"/>
    <Peak1D F1="7.661856" intensity="1.582224e-02" type="0"/>
    <Peak1D F1="7.655082" intensity="1.560656e-02" type="0"/>
    <Peak1D F1="7.646125" intensity="9.994057e-03" type="0"/>
    <Peak1D F1="7.616466" intensity="3.786142e-01" type="0"/>
    <Peak1D F1="7.608772" intensity="3.053530e+00" type="0"/>
    <Peak1D F1="7.602210" intensity="1.033813e+00" type="0"/>
    <Peak1D F1="7.586675" intensity="1.176686e+00" type="0"/>
    <Peak1D F1="7.579977" intensity="4.076083e+00" type="0"/>
    <Peak1D F1="7.572408" intensity="5.733262e-01" type="0"/>
    <Peak1D F1="7.518949" intensity="9.428384e-03" type="0"/>
    <Peak1D F1="7.511436" intensity="6.064996e-03" type="0"/>
    <Peak1D F1="7.490644" intensity="1.169766e-02" type="0"/>
    <Peak1D F1="7.482703" intensity="1.299545e-02" type="0"/>
    <Peak1D F1="7.465650" intensity="9.333828e-03" type="0"/>
    <Peak1D F1="7.459792" intensity="1.333591e-02" type="0"/>
    <Peak1D F1="7.452407" intensity="1.322260e-02" type="0"/>
    <Peak1D F1="7.413911" intensity="5.606800e-01" type="0"/>
    <Peak1D F1="7.406384" intensity="4.117938e+00" type="0"/>
    <Peak1D F1="7.399654" intensity="1.157372e+00" type="0"/>
    <Peak1D F1="7.384087" intensity="1.019437e+00" type="0"/>
    <Peak1D F1="7.377552" intensity="3.027404e+00" type="0"/>
    <Peak1D F1="7.369840" intensity="3.817262e-01" type="0"/>
    <Peak1D F1="7.343593" intensity="1.077083e-02" type="0"/>
    <Peak1D F1="7.332887" intensity="1.552339e-02" type="0"/>
    <Peak1D F1="7.327900" intensity="1.446170e-02" type="0"/>
    <Peak1D F1="7.313718" intensity="7.057159e-03" type="0"/>
    <Peak1D F1="7.303274" intensity="8.691457e-03" type="0"/>
    <Peak1D F1="7.296154" intensity="7.852104e-03" type="0"/>
    <Peak1D F1="7.280708" intensity="4.719491e-03" type="0"/>
    <Peak1D F1="7.219223" intensity="4.393568e-01" type="0"/>
    <Peak1D F1="7.210586" intensity="3.703689e+00" type="0"/>
    <Peak1D F1="7.203737" intensity="1.053726e+00" type="0"/>
    <Peak1D F1="7.187524" intensity="1.024512e+00" type="0"/>
    <Peak1D F1="7.180743" intensity="3.396464e+00" type="0"/>
    <Peak1D F1="7.172877" intensity="1.502216e+00" type="0"/>
    <Peak1D F1="7.122438" intensity="1.200391e-02" type="0"/>
    <Peak1D F1="7.114407" intensity="5.222539e-03" type="0"/>
    <Peak1D F1="7.100388" intensity="1.136422e-02" type="0"/>
    <Peak1D F1="7.092339" intensity="1.169030e-02" type="0"/>
    <Peak1D F1="7.084006" intensity="1.124597e-02" type="0"/>
    <Peak1D F1="7.054105" intensity="1.022018e-02" type="0"/>
    <Peak1D F1="7.020383" intensity="2.591836e-02" type="0"/>
    <Peak1D F1="7.013668" intensity="1.008384e-02" type="0"/>
    <Peak1D F1="6.997700" intensity="1.108342e-02" type="0"/>
    <Peak1D F1="6.990801" intensity="2.553432e-02" type="0"/>
    <Peak1D F1="6.957404" intensity="1.857030e+00" type="0"/>
    <Peak1D F1="6.949236" intensity="1.933540e+00" type="0"/>
    <Peak1D F1="6.908267" intensity="1.324736e-02" type="0"/>
    <Peak1D F1="6.905150" intensity="1.322065e-02" type="0"/>
    <Peak1D F1="6.896874" intensity="1.261897e-02" type="0"/>
    <Peak1D F1="6.878468" intensity="1.058251e-02" type="0"/>
    <Peak1D F1="6.870752" intensity="1.045399e-02" type="0"/>
    <Peak1D F1="6.812839" intensity="1.683327e+00" type="0"/>
    <Peak1D F1="6.796840" intensity="5.902431e-02" type="0"/>
    <Peak1D F1="6.782841" intensity="2.359500e+00" type="0"/>
    <Peak1D F1="6.735504" intensity="3.119186e-03" type="0"/>
    <Peak1D F1="6.705997" intensity="2.891867e-03" type="0"/>
    <Peak1D F1="6.690886" intensity="1.059767e-02" type="0"/>
    <Peak1D F1="6.683975" intensity="1.156481e-02" type="0"/>
    <Peak1D F1="6.639451" intensity="1.360627e+00" type="0"/>
    <Peak1D F1="6.631049" intensity="1.289951e+00" type="0"/>
    <Peak1D F1="6.609343" intensity="9.815406e-01" type="0"/>
    <Peak1D F1="6.600933" intensity="9.471642e-01" type="0"/>
    <Peak1D F1="6.584320" intensity="1.441678e-02" type="0"/>
    <Peak1D F1="6.534866" intensity="1.055327e-02" type="0"/>
    <Peak1D F1="6.504749" intensity="5.655749e-03" type="0"/>
    <Peak1D F1="6.370852" intensity="5.130984e-03" type="0"/>
    <Peak1D F1="6.362545" intensity="5.261219e-03" type="0"/>
    <Peak1D F1="6.340456" intensity="4.615553e-03" type="0"/>
    <Peak1D F1="6.332928" intensity="4.224534e-03" type="0"/>
    <Peak1D F1="5.497030" intensity="6.632155e-03" type="0"/>
    <Peak1D F1="5.204185" intensity="1.326567e+00" type="0"/>
    <Peak1D F1="5.168343" intensity="1.860075e-03" type="0"/>
    <Peak1D F1="4.905758" intensity="6.475583e-03" type="0"/>
    <Peak1D F1="4.170188" intensity="1.779876e-03" type="0"/>
    <Peak1D F1="4.081137" intensity="2.523177e-02" type="0"/>
    <Peak1D F1="4.071636" intensity="3.380976e-02" type="0"/>
    <Peak1D F1="4.047793" intensity="9.202813e-02" type="0"/>
    <Peak1D F1="4.024017" intensity="9.397773e-02" type="0"/>
    <Peak1D F1="4.000179" intensity="3.915054e-02" type="0"/>
    <Peak1D F1="3.989746" intensity="7.885577e-02" type="0"/>
    <Peak1D F1="3.966013" intensity="5.354596e-03" type="0"/>
    <Peak1D F1="3.865719" intensity="5.330130e+00" type="0"/>
    <Peak1D F1="3.831049" intensity="5.750863e-02" type="0"/>
    <Peak1D F1="3.814775" intensity="4.840920e-02" type="0"/>
    <Peak1D F1="3.792916" intensity="2.333026e-02" type="0"/>
    <Peak1D F1="3.752914" intensity="1.500000e+01" type="0"/>
    <Peak1D F1="3.686140" intensity="6.530554e-03" type="0"/>
    <Peak1D F1="3.679831" intensity="4.762299e-03" type="0"/>
    <Peak1D F1="3.646748" intensity="2.492674e-02" type="0"/>
    <Peak1D F1="3.620519" intensity="2.232885e-03" type="0"/>
    <Peak1D F1="3.614917" intensity="1.742445e-03" type="0"/>
    <Peak1D F1="3.577394" intensity="1.555763e-03" type="0"/>
    <Peak1D F1="3.511292" intensity="7.494880e-02" type="0"/>
    <Peak1D F1="3.492980" intensity="1.579535e-03" type="0"/>
    <Peak1D F1="2.654403" intensity="1.616455e-03" type="0"/>
    <Peak1D F1="2.601514" intensity="5.402586e-02" type="0"/>
    <Peak1D F1="2.548992" intensity="2.227716e-03" type="0"/>
    <Peak1D F1="2.521168" intensity="1.161877e-02" type="0"/>
    <Peak1D F1="2.488042" intensity="5.207745e-03" type="0"/>
    <Peak1D F1="2.452935" intensity="1.441898e-02" type="0"/>
    <Peak1D F1="2.387481" intensity="1.010935e+01" type="0"/>
    <Peak1D F1="2.319981" intensity="5.507603e-03" type="0"/>
    <Peak1D F1="2.233807" intensity="7.768548e-03" type="0"/>
    <Peak1D F1="2.170053" intensity="5.373048e-02" type="0"/>
    <Peak1D F1="2.082017" intensity="6.377240e-03" type="0"/>
    <Peak1D F1="2.058693" intensity="2.088801e-03" type="0"/>
    <Peak1D F1="1.958263" intensity="4.284547e-01" type="0"/>
    <Peak1D F1="1.740931" intensity="2.508202e-03" type="0"/>
    <Peak1D F1="1.723885" intensity="1.494776e-03" type="0"/>
    <Peak1D F1="1.671244" intensity="2.088826e-03" type="0"/>
    <Peak1D F1="1.539189" intensity="1.185893e+00" type="0"/>
    <Peak1D F1="1.475022" intensity="2.739460e-03" type="0"/>
    <Peak1D F1="1.436413" intensity="1.892456e-03" type="0"/>
    <Peak1D F1="1.405530" intensity="2.049227e-03" type="0"/>
    <Peak1D F1="1.382572" intensity="1.934834e-03" type="0"/>
    <Peak1D F1="1.340829" intensity="2.670339e-03" type="0"/>
    <Peak1D F1="1.296053" intensity="2.659131e-03" type="0"/>
    <Peak1D F1="1.257102" intensity="5.310733e-03" type="0"/>
    <Peak1D F1="1.196597" intensity="1.249180e-01" type="0"/>
    <Peak1D F1="1.172861" intensity="2.795382e-01" type="0"/>
    <Peak1D F1="1.148987" intensity="1.145820e-01" type="0"/>
    <Peak1D F1="1.049875" intensity="2.102488e-03" type="0"/>
    <Peak1D F1="1.035323" intensity="3.682008e-03" type="0"/>
    <Peak1D F1="1.012214" intensity="3.765329e-03" type="0"/>
    <Peak1D F1="0.994498" intensity="2.552570e-03" type="0"/>
    <Peak1D F1="0.959288" intensity="2.246045e-03" type="0"/>
    <Peak1D F1="0.936243" intensity="1.881591e-03" type="0"/>
    <Peak1D F1="0.903354" intensity="1.532907e-03" type="0"/>
    <Peak1D F1="0.870386" intensity="1.631817e-03" type="0"/>
    <Peak1D F1="0.836217" intensity="2.307411e-03" type="0"/>
    <Peak1D F1="0.796600" intensity="1.244265e-02" type="0"/>
    <Peak1D F1="0.774813" intensity="9.617627e-03" type="0"/>
    <Peak1D F1="0.750223" intensity="5.530501e-03" type="0"/>
    <Peak1D F1="0.730894" intensity="2.491080e-03" type="0"/>
    <Peak1D F1="-0.000149" intensity="3.069340e-02" type="0"/>
  </PeakList1D>
</PeakList>
