# Supplementary material for: Radical Addition of Dihydroquinoxalin-2-ones to Trifluoromethyl Ketones under Visible-Light Photoredox Catalysis
Source: J Org Chem. 2022 Jul 5;87(14):9343–56. doi: 10.1021/acs.joc.2c01139 (PMC9295130; doi:10.1021/acs.joc.2c01139)
Supplement: Supplementary file 2 — jo2c01139_si_002.zip [file jo2c01139_si_002.zip › FID ARTICLE JOC/Compound 2o/51/pdata/1/auditp.txt]

##TITLE= Audit trail, TopSpin 3.5 pl 7
##JCAMPDX= 5.01
##ORIGIN= Bruker BioSpin GmbH
##OWNER= dpx3
$$ /opt/data3/JRPE/Apr29-2022/51/pdata/1/auditp.txt
##AUDIT TRAIL=  $$ (NUMBER, WHEN, WHO, WHERE, PROCESS, VERSION, WHAT)
(   1,<2022-04-29 12:44:47.745 +0200>,<dpx3>,<sc300>,<go4>,<TopSpin 3.5.7>,
      <created by zg
	started at 2022-04-29 12:44:04.803 +0200,
	POWCHK enabled, PULCHK disabled,
       configuration hash MD5:
       B1 4F F0 AF 75 94 EF 64 32 01 5D EA 5F EB 71 EE
       data hash MD5: 128K
       1E C7 BB 32 28 EA 8A E5 2C 6E A8 17 56 E5 E2 E2>)
(   2,<2022-04-29 12:44:47.775 +0200>,<dpx3>,<sc300>,<audit>,<TopSpin 3.5.7>,
      <user comment:
       ICON-NMR User ID: JRPE
       data hash MD5: 128K
       1E C7 BB 32 28 EA 8A E5 2C 6E A8 17 56 E5 E2 E2>)
(   3,<2022-04-29 12:44:48.101 +0200>,<dpx3>,<sc300>,<proc1d>,<TopSpin 3.5.7>,
      <Start of raw data processing
       ef LB = 0.3 FT_mod = 6 PKNL = 1 SI = 64K 
       data hash MD5: 64K
       D4 80 6C C1 77 5C C4 AC DB A9 02 EA 45 75 17 41>)
(   4,<2022-04-29 12:44:48.118 +0200>,<dpx3>,<sc300>,<proc1d>,<TopSpin 3.5.7>,
      <apks 
       data hash MD5: 64K
       42 D5 C0 65 30 8D 15 DF D2 24 E4 81 0F E3 AB 2B>)
(   5,<2022-04-29 12:44:48.151 +0200>,<dpx3>,<sc300>,<proc1d>,<TopSpin 3.5.7>,
      <abs ABSG = 5 
       data hash MD5: 64K
       B3 E1 80 62 6E B8 AF 86 E6 97 1B 8A BD 23 D9 69>)
(   6,<2022-04-29 12:45:04.658 +0200>,<dpx3>,<sc300>,<dirdata>,<TopSpin 3.5.7>,
      <wrpa from 1 51 "Apr29-2022" "/opt/JRPE"
       data hash MD5: 64K
       B3 E1 80 62 6E B8 AF 86 E6 97 1B 8A BD 23 D9 69>)
##END=

$$ hash MD5
$$ 40 94 BD 1A D8 41 03 48 55 DA 59 08 98 B5 76 EB
