# Supplementary material for: Radical Addition of Dihydroquinoxalin-2-ones to Trifluoromethyl Ketones under Visible-Light Photoredox Catalysis
Source: J Org Chem. 2022 Jul 5;87(14):9343–56. doi: 10.1021/acs.joc.2c01139 (PMC9295130; doi:10.1021/acs.joc.2c01139)
Supplement: Supplementary file 2 — jo2c01139_si_002.zip [file jo2c01139_si_002.zip › FID ARTICLE JOC/Compound 2o/51/pdata/1/parm.txt]

Current Data Parameters
NAME         Apr29-2022              
EXPNO                51              
PROCNO                1              

F2 - Acquisition Parameters
Date_          20220429              
Time              12.44 h            
INSTRUM           spect              
PROBHD   Z104275_0397 (              
PULPROG      zgfhigqn.2              
TD               131072              
SOLVENT           CDCl3              
NS                   16              
DS                    4              
SWH           66964.289 Hz           
FIDRES         1.021794 Hz           
AQ            0.9786710 sec          
RG               208.65              
DW                7.467 usec         
DE                 6.50 usec         
TE                298.1 K            
D1           1.00000000 sec          
D11          0.03000000 sec          
D12          0.00002000 sec          
TD0                   1              
SFO1        282.3761148 MHz          
NUC1                19F              
P1                15.20 usec         
PLW1         7.01929998 W            
SFO2        300.1312005 MHz          
NUC2                 1H              
CPDPRG[2        waltz16              
PCPD2             90.00 usec         
PLW2         7.84450006 W            
PLW12        0.18982001 W            

F2 - Processing parameters
SI                65536              
SF          282.4044879 MHz          
WDW                  EM              
SSB      0              
LB                 0.30 Hz           
GB       0              
PC                 1.00              
