# Supplementary material for: Radical Addition of Dihydroquinoxalin-2-ones to Trifluoromethyl Ketones under Visible-Light Photoredox Catalysis
Source: J Org Chem. 2022 Jul 5;87(14):9343–56. doi: 10.1021/acs.joc.2c01139 (PMC9295130; doi:10.1021/acs.joc.2c01139)
Supplement: Supplementary file 2 — jo2c01139_si_002.zip [file jo2c01139_si_002.zip › FID ARTICLE JOC/Compound 2o/51/pdata/1/peaklist.xml]

<?xml version="1.0" encoding="UTF-8"?>
<PeakList>
  <PeakList1D>
    <PeakList1DHeader creator="dpx3" date="2022-04-29T12:44:48.159+02:00" expNo="51" name="Apr29-2022" owner="" procNo="1" source="/opt/JRPE">
      <PeakPickDetails>F1=18.090990ppm, F2=-219.030899ppm, MI=0.00cm, MAXI=10000.00cm, PC=1.000
      </PeakPickDetails>
    </PeakList1DHeader>
    <Peak1D F1="-11.217701" intensity="1.283930e-03" type="0"/>
    <Peak1D F1="-11.380905" intensity="1.245788e-03" type="0"/>
    <Peak1D F1="-13.157731" intensity="1.315252e-03" type="0"/>
    <Peak1D F1="-15.921571" intensity="1.236123e-03" type="0"/>
    <Peak1D F1="-17.737530" intensity="1.580089e-03" type="0"/>
    <Peak1D F1="-28.636518" intensity="1.279232e-03" type="0"/>
    <Peak1D F1="-28.773582" intensity="1.605639e-03" type="0"/>
    <Peak1D F1="-31.627962" intensity="1.512522e-03" type="0"/>
    <Peak1D F1="-71.442970" intensity="1.708660e-02" type="0"/>
    <Peak1D F1="-71.482742" intensity="5.438852e-02" type="0"/>
    <Peak1D F1="-71.869995" intensity="1.500000e+01" type="0"/>
    <Peak1D F1="-71.942871" intensity="1.158668e-01" type="0"/>
    <Peak1D F1="-72.010704" intensity="4.500494e-02" type="0"/>
    <Peak1D F1="-72.513901" intensity="7.383212e-02" type="0"/>
    <Peak1D F1="-72.759300" intensity="2.466296e-03" type="0"/>
    <Peak1D F1="-72.877480" intensity="1.938979e-03" type="0"/>
    <Peak1D F1="-74.527168" intensity="1.512687e-03" type="0"/>
    <Peak1D F1="-74.666023" intensity="1.704011e-03" type="0"/>
    <Peak1D F1="-75.031982" intensity="2.436409e-03" type="0"/>
    <Peak1D F1="-75.444649" intensity="1.940292e-03" type="0"/>
    <Peak1D F1="-75.644157" intensity="1.683218e-03" type="0"/>
    <Peak1D F1="-75.806427" intensity="1.462680e-03" type="0"/>
    <Peak1D F1="-75.882881" intensity="1.795079e-03" type="0"/>
    <Peak1D F1="-78.393936" intensity="1.581105e-03" type="0"/>
    <Peak1D F1="-79.008812" intensity="1.334161e-03" type="0"/>
    <Peak1D F1="-79.591568" intensity="1.322955e-03" type="0"/>
    <Peak1D F1="-85.083900" intensity="1.010114e-01" type="0"/>
    <Peak1D F1="-85.221001" intensity="1.795313e-03" type="0"/>
    <Peak1D F1="-86.071762" intensity="1.374466e-03" type="0"/>
    <Peak1D F1="-113.959946" intensity="1.256235e-03" type="0"/>
    <Peak1D F1="-114.893654" intensity="1.283361e-03" type="0"/>
    <Peak1D F1="-116.543236" intensity="1.486881e-03" type="0"/>
    <Peak1D F1="-119.735519" intensity="1.369943e-03" type="0"/>
    <Peak1D F1="-120.093803" intensity="1.381349e-03" type="0"/>
    <Peak1D F1="-120.773994" intensity="1.494139e-03" type="0"/>
    <Peak1D F1="-120.961761" intensity="1.449174e-03" type="0"/>
    <Peak1D F1="-122.350761" intensity="1.335156e-03" type="0"/>
    <Peak1D F1="-123.520164" intensity="1.300654e-03" type="0"/>
    <Peak1D F1="-123.849174" intensity="1.270449e-03" type="0"/>
    <Peak1D F1="-124.249100" intensity="1.360171e-03" type="0"/>
    <Peak1D F1="-124.716995" intensity="1.285800e-03" type="0"/>
    <Peak1D F1="-124.743805" intensity="1.350577e-03" type="0"/>
    <Peak1D F1="-125.051445" intensity="1.397758e-03" type="0"/>
    <Peak1D F1="-126.125542" intensity="1.253843e-03" type="0"/>
    <Peak1D F1="-126.822838" intensity="1.304531e-03" type="0"/>
    <Peak1D F1="-127.224609" intensity="1.446139e-03" type="0"/>
    <Peak1D F1="-127.474312" intensity="1.338352e-03" type="0"/>
    <Peak1D F1="-127.608551" intensity="1.355520e-03" type="0"/>
    <Peak1D F1="-128.084656" intensity="1.273945e-03" type="0"/>
    <Peak1D F1="-128.639511" intensity="1.356351e-03" type="0"/>
    <Peak1D F1="-128.697144" intensity="1.547237e-03" type="0"/>
    <Peak1D F1="-128.947098" intensity="1.252647e-03" type="0"/>
    <Peak1D F1="-128.965454" intensity="1.276438e-03" type="0"/>
    <Peak1D F1="-129.412903" intensity="1.376400e-03" type="0"/>
    <Peak1D F1="-129.464371" intensity="1.257272e-03" type="0"/>
    <Peak1D F1="-129.635071" intensity="1.390255e-03" type="0"/>
    <Peak1D F1="-129.978653" intensity="1.649255e-03" type="0"/>
    <Peak1D F1="-130.151749" intensity="1.415581e-03" type="0"/>
    <Peak1D F1="-130.230804" intensity="1.340228e-03" type="0"/>
    <Peak1D F1="-130.658371" intensity="1.721434e-03" type="0"/>
    <Peak1D F1="-130.756317" intensity="1.595551e-03" type="0"/>
    <Peak1D F1="-131.099426" intensity="1.345896e-03" type="0"/>
    <Peak1D F1="-131.273026" intensity="1.260087e-03" type="0"/>
    <Peak1D F1="-131.327347" intensity="1.421203e-03" type="0"/>
    <Peak1D F1="-131.476471" intensity="1.490207e-03" type="0"/>
    <Peak1D F1="-131.508209" intensity="1.681482e-03" type="0"/>
    <Peak1D F1="-131.667877" intensity="1.453423e-03" type="0"/>
    <Peak1D F1="-131.782318" intensity="1.254272e-03" type="0"/>
    <Peak1D F1="-132.083893" intensity="1.427964e-03" type="0"/>
    <Peak1D F1="-132.369614" intensity="1.352020e-03" type="0"/>
    <Peak1D F1="-132.771027" intensity="1.311719e-03" type="0"/>
    <Peak1D F1="-132.900574" intensity="1.609850e-03" type="0"/>
    <Peak1D F1="-133.249359" intensity="1.336800e-03" type="0"/>
    <Peak1D F1="-133.390945" intensity="1.346303e-03" type="0"/>
    <Peak1D F1="-133.541977" intensity="1.449083e-03" type="0"/>
    <Peak1D F1="-133.686462" intensity="1.630979e-03" type="0"/>
    <Peak1D F1="-133.748184" intensity="1.654465e-03" type="0"/>
    <Peak1D F1="-133.814209" intensity="1.399544e-03" type="0"/>
    <Peak1D F1="-134.192642" intensity="1.392713e-03" type="0"/>
    <Peak1D F1="-134.331879" intensity="1.360976e-03" type="0"/>
    <Peak1D F1="-134.370255" intensity="1.254800e-03" type="0"/>
    <Peak1D F1="-134.638550" intensity="1.329265e-03" type="0"/>
    <Peak1D F1="-134.801254" intensity="1.267241e-03" type="0"/>
    <Peak1D F1="-135.029526" intensity="1.371102e-03" type="0"/>
    <Peak1D F1="-135.455002" intensity="1.298520e-03" type="0"/>
    <Peak1D F1="-135.617691" intensity="1.534130e-03" type="0"/>
    <Peak1D F1="-135.796265" intensity="1.297031e-03" type="0"/>
    <Peak1D F1="-136.674850" intensity="1.279068e-03" type="0"/>
    <Peak1D F1="-136.848907" intensity="1.269708e-03" type="0"/>
    <Peak1D F1="-137.041718" intensity="1.377583e-03" type="0"/>
    <Peak1D F1="-137.098450" intensity="1.258832e-03" type="0"/>
    <Peak1D F1="-140.702545" intensity="1.381556e-03" type="0"/>
    <Peak1D F1="-172.259827" intensity="1.347205e-03" type="0"/>
    <Peak1D F1="-175.035461" intensity="1.312819e-03" type="0"/>
    <Peak1D F1="-176.338547" intensity="1.297053e-03" type="0"/>
    <Peak1D F1="-176.515961" intensity="1.282317e-03" type="0"/>
    <Peak1D F1="-176.956985" intensity="1.249011e-03" type="0"/>
    <Peak1D F1="-177.948898" intensity="1.410274e-03" type="0"/>
    <Peak1D F1="-178.078445" intensity="1.438465e-03" type="0"/>
    <Peak1D F1="-179.438675" intensity="1.475557e-03" type="0"/>
    <Peak1D F1="-179.489334" intensity="1.269355e-03" type="0"/>
    <Peak1D F1="-180.227402" intensity="1.285237e-03" type="0"/>
    <Peak1D F1="-181.063278" intensity="1.252688e-03" type="0"/>
    <Peak1D F1="-182.185013" intensity="1.270675e-03" type="0"/>
    <Peak1D F1="-182.785858" intensity="1.448607e-03" type="0"/>
    <Peak1D F1="-183.894867" intensity="1.408535e-03" type="0"/>
    <Peak1D F1="-207.682800" intensity="1.289047e-03" type="0"/>
  </PeakList1D>
</PeakList>
