# Supplementary material for: Radical Addition of Dihydroquinoxalin-2-ones to Trifluoromethyl Ketones under Visible-Light Photoredox Catalysis
Source: J Org Chem. 2022 Jul 5;87(14):9343–56. doi: 10.1021/acs.joc.2c01139 (PMC9295130; doi:10.1021/acs.joc.2c01139)
Supplement: Supplementary file 2 — jo2c01139_si_002.zip [file jo2c01139_si_002.zip › FID ARTICLE JOC/Compound 2o/51/pdata/1/peakrng]

P    #regions in PPM
# 2022-04-29 12:44:48 +0200  dpx3@sc300
# low field   high field   mi   maxi
  18.0909900665283  -219.030899184606  0.000  10000.000  # for region 1
