# Supplementary material for: Radical Addition of Dihydroquinoxalin-2-ones to Trifluoromethyl Ketones under Visible-Light Photoredox Catalysis
Source: J Org Chem. 2022 Jul 5;87(14):9343–56. doi: 10.1021/acs.joc.2c01139 (PMC9295130; doi:10.1021/acs.joc.2c01139)
Supplement: Supplementary file 2 — jo2c01139_si_002.zip [file jo2c01139_si_002.zip › FID ARTICLE JOC/Compound 2o/51/pulseprogram]

# 1 "/opt/topspin3.5pl7/exp/stan/nmr/lists/pp/zgfhigqn.2"
;zgfhigqn.2
;avance-version (12/01/11)
;1D sequence for F-19 observe with inverse gated H-1 decoupling
;for QNP-operation (F-19 via X-QNP output of switchbox)
;
;$CLASS=HighRes
;$DIM=1D
;$TYPE=
;$SUBTYPE=
;$COMMENT=


# 1 "/opt/topspin3.5pl7/exp/stan/nmr/lists/pp/Avance.incl" 1
;Avance3aqs.incl
;   for AV III with AQS IPSO
;
;avance-version (15/06/05)
;
;$CLASS=HighRes Incl
;$COMMENT=
# 170 "/opt/topspin3.5pl7/exp/stan/nmr/lists/pp/Avance.incl"
;$Id: Avance3aqs.incl,v 1.1.8.3 2015/03/05 16:46:54 ber Exp $
# 13 "/opt/topspin3.5pl7/exp/stan/nmr/lists/pp/zgfhigqn.2" 2

# 1 "/opt/topspin3.5pl7/exp/stan/nmr/lists/pp/De.incl" 1
;De2.incl
;   for AVi
;
;avance-version (08/02/15)
;
;$CLASS=HighRes Incl
;$COMMENT=

# 10 "/opt/topspin3.5pl7/exp/stan/nmr/lists/pp/De.incl"
define delay rde1


"rde1=de-de1"
# 24 "/opt/topspin3.5pl7/exp/stan/nmr/lists/pp/De.incl"
;for multi receive


# 33 "/opt/topspin3.5pl7/exp/stan/nmr/lists/pp/De.incl"
;$Id: De2.incl,v 1.8 2012/01/31 17:49:21 ber Exp $
# 14 "/opt/topspin3.5pl7/exp/stan/nmr/lists/pp/zgfhigqn.2" 2


# 17 "/opt/topspin3.5pl7/exp/stan/nmr/lists/pp/zgfhigqn.2"
"d11=30m"
"d12=20u"


# 1 "mc_line 21 file /opt/topspin3.5pl7/exp/stan/nmr/lists/pp/zgfhigqn.2 exp. def. part of mc cmd. before ze"
; dimension 1D; AQ_mode 
define delay MCWRK
define delay MCREST
"MCREST = 30m - 30m"
"MCWRK = 0.333333*30m"

    dccorr
# 21 "/opt/topspin3.5pl7/exp/stan/nmr/lists/pp/zgfhigqn.2"
1 ze
# 1 "mc_line 21 file /opt/topspin3.5pl7/exp/stan/nmr/lists/pp/zgfhigqn.2 exp. def. of mc cmd. after ze"
# 22 "/opt/topspin3.5pl7/exp/stan/nmr/lists/pp/zgfhigqn.2"
  d11 setnmr3|3
  d11 pl12:f2
# 1 "mc_line 24 file /opt/topspin3.5pl7/exp/stan/nmr/lists/pp/zgfhigqn.2 exp. start label for mc cmd."
2 MCWRK  * 2 do:f2
LBLF0, MCWRK 
  MCREST
# 25 "/opt/topspin3.5pl7/exp/stan/nmr/lists/pp/zgfhigqn.2"
  d1
  d12 setnmr3|2
  p1 ph1
  (rde1 sync de1 adc ph31 syrec) (1u 1u ph30:r):f1 (de) (2u setnmr3^2)
  aq cpdngs17:f1 cpd2:f2
  rcyc=2
# 1 "mc_line 31 file /opt/topspin3.5pl7/exp/stan/nmr/lists/pp/zgfhigqn.2 exp. mc cmd. in line"
  MCWRK do:f2 wr #0
  MCWRK zd
  lo to LBLF0 times td0

# 32 "/opt/topspin3.5pl7/exp/stan/nmr/lists/pp/zgfhigqn.2"
exit
# 35 "/opt/topspin3.5pl7/exp/stan/nmr/lists/pp/zgfhigqn.2"
ph1=0 2 2 0 1 3 3 1
ph30=0
ph31=0 2 2 0 1 3 3 1


;pl1 : f1 channel - power level for pulse (default)
;pl12: f2 channel - power level for CPD/BB decoupling
;p1 : f1 channel -  90 degree high power pulse
;d1 : relaxation delay; 1-5 * T1
;d11: delay for disk I/O                             [30 msec]
;d12: delay for power switching                      [20 usec]
;ns: 1 * n, total number of scans: NS * TD0
;cpd2: decoupling according to sequence defined by cpdprg2
;pcpd2: f2 channel - 90 degree pulse for decoupling sequence
# 52 "/opt/topspin3.5pl7/exp/stan/nmr/lists/pp/zgfhigqn.2"
;$Id: zgfhigqn.2,v 1.9 2012/01/31 17:49:32 ber Exp $
