# Supplementary material for: Radical Addition of Dihydroquinoxalin-2-ones to Trifluoromethyl Ketones under Visible-Light Photoredox Catalysis
Source: J Org Chem. 2022 Jul 5;87(14):9343–56. doi: 10.1021/acs.joc.2c01139 (PMC9295130; doi:10.1021/acs.joc.2c01139)
Supplement: Supplementary file 2 — jo2c01139_si_002.zip [file jo2c01139_si_002.zip › FID ARTICLE JOC/Compound 3aa/3aa''/100/pdata/1/auditp.txt]

##TITLE= Audit trail, TopSpin 3.5 pl 7
##JCAMPDX= 5.01
##ORIGIN= Bruker BioSpin GmbH
##OWNER= dpx3
$$ /opt/data3/JRPE/May25-2021/100/pdata/1/auditp.txt
##AUDIT TRAIL=  $$ (NUMBER, WHEN, WHO, WHERE, PROCESS, VERSION, WHAT)
(   1,<2021-05-25 19:15:05.347 +0200>,<dpx3>,<sc300>,<go4>,<TopSpin 3.5.7>,
      <created by zg
	started at 2021-05-25 18:46:02.819 +0200,
	POWCHK enabled, PULCHK disabled,
       configuration hash MD5:
       92 07 47 8C 67 65 42 71 B1 13 F6 BC AE 0E A7 14
       data hash MD5: 64K
       11 F0 1B 79 08 11 0C E4 66 A5 0E 19 47 75 3D AD>)
(   2,<2021-05-25 19:15:05.376 +0200>,<dpx3>,<sc300>,<audit>,<TopSpin 3.5.7>,
      <user comment:
       ICON-NMR User ID: JRPE
       data hash MD5: 64K
       11 F0 1B 79 08 11 0C E4 66 A5 0E 19 47 75 3D AD>)
(   3,<2021-05-25 19:15:05.691 +0200>,<dpx3>,<sc300>,<proc1d>,<TopSpin 3.5.7>,
      <Start of raw data processing
       ef LB = 1 FT_mod = 6 PKNL = 1 SI = 32K 
       data hash MD5: 32K
       D3 2E 97 73 70 FC 78 F2 DB 72 42 EE 22 EE C0 E5>)
(   4,<2021-05-25 19:15:05.871 +0200>,<dpx3>,<sc300>,<proc1d>,<TopSpin 3.5.7>,
      <apk 
       data hash MD5: 32K
       8A CE F4 9F FD 52 C1 7F 01 DD 14 26 0B 27 4B 43>)
(   5,<2021-05-25 19:15:05.909 +0200>,<dpx3>,<sc300>,<proc1d>,<TopSpin 3.5.7>,
      <abs ABSG = 5 
       data hash MD5: 32K
       03 D7 D8 8C 48 3A 66 FD FC 29 47 DD 4E BB FD AE>)
(   6,<2021-05-25 19:15:26.579 +0200>,<dpx3>,<sc300>,<dirdata>,<TopSpin 3.5.7>,
      <wrpa from 1 100 "May25-2021" "/opt/JRPE"
       data hash MD5: 32K
       03 D7 D8 8C 48 3A 66 FD FC 29 47 DD 4E BB FD AE>)
##END=

$$ hash MD5
$$ 3C 11 3F 4E 0C 57 1C 53 69 A8 0E F0 9B 11 77 21
