# Supplementary material for: Radical Addition of Dihydroquinoxalin-2-ones to Trifluoromethyl Ketones under Visible-Light Photoredox Catalysis
Source: J Org Chem. 2022 Jul 5;87(14):9343–56. doi: 10.1021/acs.joc.2c01139 (PMC9295130; doi:10.1021/acs.joc.2c01139)
Supplement: Supplementary file 2 — jo2c01139_si_002.zip [file jo2c01139_si_002.zip › FID ARTICLE JOC/Compound 3aa/3aa''/100/pdata/1/intrng]

P 0
165.037636   164.664025
136.775055   136.350164
134.350246   134.027915
133.793492   133.383252
130.299129   129.954821
129.280856   128.489679
128.482354   128.123394
128.116068   127.544663
127.537337   127.178378
127.171052   126.548367
126.079522   125.581373
125.112528   124.533797
120.218955   119.816041
116.885758   116.226445
116.116559   115.362011
79.275574   77.861713
77.707873   76.777508
76.770182   76.367268
66.616751   66.257791
56.778326   56.360760
