# Supplementary material for: Radical Addition of Dihydroquinoxalin-2-ones to Trifluoromethyl Ketones under Visible-Light Photoredox Catalysis
Source: J Org Chem. 2022 Jul 5;87(14):9343–56. doi: 10.1021/acs.joc.2c01139 (PMC9295130; doi:10.1021/acs.joc.2c01139)
Supplement: Supplementary file 2 — jo2c01139_si_002.zip [file jo2c01139_si_002.zip › FID ARTICLE JOC/Compound 3aa/3aa''/100/pdata/1/peaklist.xml]

<?xml version="1.0" encoding="UTF-8"?>
<PeakList>
  <PeakList1D>
    <PeakList1DHeader creator="dpx3" date="2021-05-25T19:15:05.920+02:00" expNo="100" name="May25-2021" owner="" procNo="1" source="/opt/JRPE">
      <PeakPickDetails>F1=220.024399ppm, F2=-20.024395ppm, MI=0.00cm, MAXI=10000.00cm, PC=1.400
      </PeakPickDetails>
    </PeakList1DHeader>
    <Peak1D F1="164.819992" intensity="2.728485e+00" type="0"/>
    <Peak1D F1="136.633392" intensity="4.905802e+00" type="0"/>
    <Peak1D F1="135.547760" intensity="1.043250e+00" type="0"/>
    <Peak1D F1="134.201080" intensity="3.845331e+00" type="0"/>
    <Peak1D F1="133.584488" intensity="3.619140e+00" type="0"/>
    <Peak1D F1="130.158920" intensity="8.826991e-01" type="0"/>
    <Peak1D F1="129.120178" intensity="1.676862e+00" type="0"/>
    <Peak1D F1="129.009232" intensity="1.389134e+00" type="0"/>
    <Peak1D F1="128.860748" intensity="7.720636e+00" type="0"/>
    <Peak1D F1="128.831665" intensity="1.500000e+01" type="0"/>
    <Peak1D F1="127.803543" intensity="6.988534e+00" type="0"/>
    <Peak1D F1="127.708397" intensity="1.154948e+01" type="0"/>
    <Peak1D F1="127.347000" intensity="1.289421e+01" type="0"/>
    <Peak1D F1="126.919334" intensity="5.022832e+00" type="0"/>
    <Peak1D F1="126.753189" intensity="7.363044e-01" type="0"/>
    <Peak1D F1="125.784248" intensity="3.064117e+00" type="0"/>
    <Peak1D F1="124.757729" intensity="6.020541e+00" type="0"/>
    <Peak1D F1="124.528099" intensity="7.849048e-01" type="0"/>
    <Peak1D F1="119.996201" intensity="4.452165e+00" type="0"/>
    <Peak1D F1="116.423981" intensity="3.345209e+00" type="0"/>
    <Peak1D F1="115.568413" intensity="5.572070e+00" type="0"/>
    <Peak1D F1="78.766624" intensity="1.279283e+00" type="0"/>
    <Peak1D F1="78.405319" intensity="1.378468e+00" type="0"/>
    <Peak1D F1="77.464439" intensity="1.641331e+01" type="0"/>
    <Peak1D F1="77.243462" intensity="1.502866e+00" type="0"/>
    <Peak1D F1="77.040993" intensity="1.672457e+01" type="0"/>
    <Peak1D F1="76.617813" intensity="1.674415e+01" type="0"/>
    <Peak1D F1="66.438934" intensity="3.293159e+00" type="0"/>
    <Peak1D F1="56.575939" intensity="2.503211e+00" type="0"/>
  </PeakList1D>
</PeakList>
