# Supplementary material for: Radical Addition of Dihydroquinoxalin-2-ones to Trifluoromethyl Ketones under Visible-Light Photoredox Catalysis
Source: J Org Chem. 2022 Jul 5;87(14):9343–56. doi: 10.1021/acs.joc.2c01139 (PMC9295130; doi:10.1021/acs.joc.2c01139)
Supplement: Supplementary file 2 — jo2c01139_si_002.zip [file jo2c01139_si_002.zip › FID ARTICLE JOC/Compound 3aa/3aa''/101/audita.txt]

##TITLE= Audit trail, TopSpin 3.5 pl 7
##JCAMPDX= 5.01
##ORIGIN= Bruker BioSpin GmbH
##OWNER= dpx3
$$ /opt/data3/JRPE/May25-2021/101/audita.txt
##AUDIT TRAIL=  $$ (NUMBER, WHEN, WHO, WHERE, PROCESS, VERSION, WHAT)
(   1,<2021-05-25 19:34:50.923 +0200>,<dpx3>,<sc300>,<go4>,<TopSpin 3.5.7>,
      <created by zg
	started at 2021-05-25 19:16:04.245 +0200,
	POWCHK enabled, PULCHK disabled,
       configuration hash MD5:
       92 07 47 8C 67 65 42 71 B1 13 F6 BC AE 0E A7 14
       data hash MD5: 64K
       70 A9 BA 81 27 CE 14 E6 FB CC C8 86 38 4E 2B 44>)
(   2,<2021-05-25 19:34:50.956 +0200>,<dpx3>,<sc300>,<audit>,<TopSpin 3.5.7>,
      <user comment:
       ICON-NMR User ID: JRPE
       data hash MD5: 64K
       70 A9 BA 81 27 CE 14 E6 FB CC C8 86 38 4E 2B 44>)
(   3,<2021-05-25 19:34:52.594 +0200>,<dpx3>,<sc300>,<dirdata>,<TopSpin 3.5.7>,
      <wrpa from 1 101 "May25-2021" "/opt/JRPE"
       data hash MD5: 64K
       70 A9 BA 81 27 CE 14 E6 FB CC C8 86 38 4E 2B 44>)
##END=

$$ hash MD5
$$ 00 0B 00 7C 2B B2 AB 4A BC 27 28 78 4D D6 64 DC
