# Supplementary material for: Radical Addition of Dihydroquinoxalin-2-ones to Trifluoromethyl Ketones under Visible-Light Photoredox Catalysis
Source: J Org Chem. 2022 Jul 5;87(14):9343–56. doi: 10.1021/acs.joc.2c01139 (PMC9295130; doi:10.1021/acs.joc.2c01139)
Supplement: Supplementary file 2 — jo2c01139_si_002.zip [file jo2c01139_si_002.zip › FID ARTICLE JOC/Compound 3aa/3aa''/101/pdata/1/intrng]

P 0
129.238556   128.496218
128.491334   127.573178
127.568295   126.337576
125.106857   124.320564
120.208400   119.812812
116.618803   116.184145
116.135306   115.383200
111.446853   110.890100
66.598870   66.208166
33.613650   32.563632
24.700705   24.202557
