# Supplementary material for: Radical Addition of Dihydroquinoxalin-2-ones to Trifluoromethyl Ketones under Visible-Light Photoredox Catalysis
Source: J Org Chem. 2022 Jul 5;87(14):9343–56. doi: 10.1021/acs.joc.2c01139 (PMC9295130; doi:10.1021/acs.joc.2c01139)
Supplement: Supplementary file 2 — jo2c01139_si_002.zip [file jo2c01139_si_002.zip › FID ARTICLE JOC/Compound 3aa/3aa''/101/pdata/1/peaklist.xml]

<?xml version="1.0" encoding="UTF-8"?>
<PeakList>
  <PeakList1D>
    <PeakList1DHeader creator="dpx3" date="2021-05-25T19:34:51.425+02:00" expNo="101" name="May25-2021" owner="" procNo="1" source="/opt/JRPE">
      <PeakPickDetails>F1=160.016296ppm, F2=-0.016233ppm, MI=0.00cm, MAXI=10000.00cm, PC=1.400
      </PeakPickDetails>
    </PeakList1DHeader>
    <Peak1D F1="129.121262" intensity="8.957249e-01" type="0"/>
    <Peak1D F1="129.010025" intensity="1.332551e+00" type="0"/>
    <Peak1D F1="128.863449" intensity="9.236222e+00" type="0"/>
    <Peak1D F1="128.833481" intensity="1.500000e+01" type="0"/>
    <Peak1D F1="128.416901" intensity="7.622111e-01" type="0"/>
    <Peak1D F1="127.804222" intensity="7.174253e+00" type="0"/>
    <Peak1D F1="127.709366" intensity="1.422178e+01" type="0"/>
    <Peak1D F1="127.348053" intensity="1.410997e+01" type="0"/>
    <Peak1D F1="127.217308" intensity="8.938419e-01" type="0"/>
    <Peak1D F1="126.945137" intensity="6.204401e+00" type="0"/>
    <Peak1D F1="126.919075" intensity="6.101554e+00" type="0"/>
    <Peak1D F1="124.759529" intensity="7.086805e+00" type="0"/>
    <Peak1D F1="124.533081" intensity="7.796997e-01" type="0"/>
    <Peak1D F1="119.996887" intensity="5.077278e+00" type="0"/>
    <Peak1D F1="116.425179" intensity="4.598361e+00" type="0"/>
    <Peak1D F1="115.570030" intensity="7.764831e+00" type="0"/>
    <Peak1D F1="66.438637" intensity="5.068619e+00" type="0"/>
    <Peak1D F1="56.560246" intensity="-4.507552e+00" type="0"/>
    <Peak1D F1="46.970047" intensity="-7.789710e-01" type="0"/>
  </PeakList1D>
</PeakList>
