# Supplementary material for: Radical Addition of Dihydroquinoxalin-2-ones to Trifluoromethyl Ketones under Visible-Light Photoredox Catalysis
Source: J Org Chem. 2022 Jul 5;87(14):9343–56. doi: 10.1021/acs.joc.2c01139 (PMC9295130; doi:10.1021/acs.joc.2c01139)
Supplement: Supplementary file 2 — jo2c01139_si_002.zip [file jo2c01139_si_002.zip › FID ARTICLE JOC/Compound 3aa/3aa''/101/pdata/1/peakrng]

P    #regions in PPM
# 2021-05-25 19:34:51 +0200  dpx3@sc300
# low field   high field   mi   maxi
  160.016296386719  -0.0162330308808112  0.000  10000.000  # for region 1
