# Supplementary material for: Radical Addition of Dihydroquinoxalin-2-ones to Trifluoromethyl Ketones under Visible-Light Photoredox Catalysis
Source: J Org Chem. 2022 Jul 5;87(14):9343–56. doi: 10.1021/acs.joc.2c01139 (PMC9295130; doi:10.1021/acs.joc.2c01139)
Supplement: Supplementary file 2 — jo2c01139_si_002.zip [file jo2c01139_si_002.zip › FID ARTICLE JOC/Compound 3aa/3aa'/110/pdata/1/auditp.txt]

##TITLE= Audit trail, TopSpin 3.5 pl 7
##JCAMPDX= 5.01
##ORIGIN= Bruker BioSpin GmbH
##OWNER= dpx3
$$ /opt/data3/JRPE/May25-2021/110/pdata/1/auditp.txt
##AUDIT TRAIL=  $$ (NUMBER, WHEN, WHO, WHERE, PROCESS, VERSION, WHAT)
(   1,<2021-05-25 20:07:46.533 +0200>,<dpx3>,<sc300>,<go4>,<TopSpin 3.5.7>,
      <created by zg
	started at 2021-05-25 19:38:44.043 +0200,
	POWCHK enabled, PULCHK disabled,
       configuration hash MD5:
       92 07 47 8C 67 65 42 71 B1 13 F6 BC AE 0E A7 14
       data hash MD5: 64K
       C4 EF 2E 38 F9 C6 42 55 01 52 D4 08 D4 01 36 00>)
(   2,<2021-05-25 20:07:46.564 +0200>,<dpx3>,<sc300>,<audit>,<TopSpin 3.5.7>,
      <user comment:
       ICON-NMR User ID: JRPE
       data hash MD5: 64K
       C4 EF 2E 38 F9 C6 42 55 01 52 D4 08 D4 01 36 00>)
(   3,<2021-05-25 20:07:46.912 +0200>,<dpx3>,<sc300>,<proc1d>,<TopSpin 3.5.7>,
      <Start of raw data processing
       ef LB = 1 FT_mod = 6 PKNL = 1 SI = 32K 
       data hash MD5: 32K
       BE 52 27 93 09 1A 5C 5F 80 EF 5E 3B D3 D2 BD 02>)
(   4,<2021-05-25 20:07:47.086 +0200>,<dpx3>,<sc300>,<proc1d>,<TopSpin 3.5.7>,
      <apk 
       data hash MD5: 32K
       BC 67 DF 32 84 CC 70 52 C7 A9 AF 8C 50 FC 0C 20>)
(   5,<2021-05-25 20:07:47.113 +0200>,<dpx3>,<sc300>,<proc1d>,<TopSpin 3.5.7>,
      <abs ABSG = 5 
       data hash MD5: 32K
       B0 1E C9 13 DB 09 12 14 1D 79 E4 B9 AF 5D F3 0D>)
(   6,<2021-05-25 20:07:59.612 +0200>,<dpx3>,<sc300>,<dirdata>,<TopSpin 3.5.7>,
      <wrpa from 1 110 "May25-2021" "/opt/JRPE"
       data hash MD5: 32K
       B0 1E C9 13 DB 09 12 14 1D 79 E4 B9 AF 5D F3 0D>)
##END=

$$ hash MD5
$$ 95 51 CD 3D 5E E8 E5 31 E3 22 A7 52 4B D7 2A 96
