# Supplementary material for: Radical Addition of Dihydroquinoxalin-2-ones to Trifluoromethyl Ketones under Visible-Light Photoredox Catalysis
Source: J Org Chem. 2022 Jul 5;87(14):9343–56. doi: 10.1021/acs.joc.2c01139 (PMC9295130; doi:10.1021/acs.joc.2c01139)
Supplement: Supplementary file 2 — jo2c01139_si_002.zip [file jo2c01139_si_002.zip › FID ARTICLE JOC/Compound 3aa/3aa'/110/pdata/1/intrng]

P 0
166.173121   165.616367
136.540632   136.218301
135.046188   134.635948
133.309995   132.855801
129.280856   127.280938
127.273612   126.834070
126.826744   126.350573
125.009968   124.592403
121.273857   120.643846
117.142158   115.904113
80.154659   79.473368
79.473368   78.792078
77.825084   76.323314
67.437230   67.012339
57.620782   57.203217
