# Supplementary material for: Radical Addition of Dihydroquinoxalin-2-ones to Trifluoromethyl Ketones under Visible-Light Photoredox Catalysis
Source: J Org Chem. 2022 Jul 5;87(14):9343–56. doi: 10.1021/acs.joc.2c01139 (PMC9295130; doi:10.1021/acs.joc.2c01139)
Supplement: Supplementary file 2 — jo2c01139_si_002.zip [file jo2c01139_si_002.zip › FID ARTICLE JOC/Compound 3aa/3aa'/110/pdata/1/peaklist.xml]

<?xml version="1.0" encoding="UTF-8"?>
<PeakList>
  <PeakList1D>
    <PeakList1DHeader creator="dpx3" date="2021-05-25T20:07:47.124+02:00" expNo="110" name="May25-2021" owner="" procNo="1" source="/opt/JRPE">
      <PeakPickDetails>F1=220.024399ppm, F2=-20.024395ppm, MI=0.00cm, MAXI=10000.00cm, PC=1.400
      </PeakPickDetails>
    </PeakList1DHeader>
    <Peak1D F1="165.774628" intensity="4.456704e+00" type="0"/>
    <Peak1D F1="136.362183" intensity="5.081569e+00" type="0"/>
    <Peak1D F1="135.569031" intensity="4.428783e-01" type="0"/>
    <Peak1D F1="134.810349" intensity="3.740200e+00" type="0"/>
    <Peak1D F1="133.141403" intensity="3.205544e+00" type="0"/>
    <Peak1D F1="130.968658" intensity="2.741209e-01" type="0"/>
    <Peak1D F1="130.171387" intensity="3.133539e-01" type="0"/>
    <Peak1D F1="129.136887" intensity="7.512933e-01" type="0"/>
    <Peak1D F1="129.005508" intensity="5.671903e+00" type="0"/>
    <Peak1D F1="128.822052" intensity="1.500000e+01" type="0"/>
    <Peak1D F1="128.331360" intensity="1.094137e+01" type="0"/>
    <Peak1D F1="127.898415" intensity="6.631012e+00" type="0"/>
    <Peak1D F1="127.463783" intensity="1.373392e+01" type="0"/>
    <Peak1D F1="127.165001" intensity="6.377024e-01" type="0"/>
    <Peak1D F1="126.918335" intensity="3.454653e-01" type="0"/>
    <Peak1D F1="126.632751" intensity="5.311903e+00" type="0"/>
    <Peak1D F1="126.594170" intensity="5.106812e+00" type="0"/>
    <Peak1D F1="126.572968" intensity="4.922123e+00" type="0"/>
    <Peak1D F1="124.816803" intensity="5.862436e+00" type="0"/>
    <Peak1D F1="123.359612" intensity="5.773426e-01" type="0"/>
    <Peak1D F1="120.831879" intensity="5.822928e+00" type="0"/>
    <Peak1D F1="116.940071" intensity="5.406553e+00" type="0"/>
    <Peak1D F1="116.090866" intensity="5.727387e+00" type="0"/>
    <Peak1D F1="80.024582" intensity="4.088041e-01" type="0"/>
    <Peak1D F1="79.655884" intensity="1.306051e+00" type="0"/>
    <Peak1D F1="79.286247" intensity="1.554368e+00" type="0"/>
    <Peak1D F1="78.915070" intensity="4.632116e-01" type="0"/>
    <Peak1D F1="77.497589" intensity="1.031400e+01" type="0"/>
    <Peak1D F1="77.276016" intensity="1.171753e+00" type="0"/>
    <Peak1D F1="77.073898" intensity="1.054033e+01" type="0"/>
    <Peak1D F1="76.650108" intensity="1.029120e+01" type="0"/>
    <Peak1D F1="67.222809" intensity="5.400110e+00" type="0"/>
    <Peak1D F1="57.449013" intensity="4.477547e+00" type="0"/>
  </PeakList1D>
</PeakList>
